# Supplementary material for: Redetermined structure, inter­molecular inter­actions and absolute configuration of royleanone
Source: Acta Crystallogr Sect E Struct Rep Online. 2011 Apr 7;67(Pt 5):o1032–3. doi: 10.1107/S1600536811011457 (PMC3089143; doi:10.1107/S1600536811011457)
Supplement: Supplementary file 2 [file e-67-o1032-Isup2.hkl]

# 
# h,k,l, Fc-squared, Fo-squared, sigma(Fo-squared) and status flag 
# 
data_I
_shelx_title ' po10dm in P2(1) (100K)' 
_shelx_refln_list_code          4 
_shelx_F_calc_maximum       46.41 
_exptl_crystal_F_000       344.00 
_reflns_d_resolution_high  0.8102 
 
loop_ 
 _symmetry_equiv_pos_as_xyz 
 'x, y, z' 
 '-x, y+1/2, -z' 
 
_cell_length_a    10.2247 
_cell_length_b     7.6353 
_cell_length_c    10.7292 
_cell_angle_alpha  90.000 
_cell_angle_beta   97.992 
_cell_angle_gamma  90.000 
 
_shelx_F_squared_multiplier     1.000 
 
loop_ 
 _refln_index_h 
 _refln_index_k 
 _refln_index_l 
 _refln_F_squared_calc 
 _refln_F_squared_meas 
 _refln_F_squared_sigma 
 _refln_observed_status 
   2  -8   0       31.77       30.02      1.68 o 
   3  -8   0        0.90        0.75      0.24 o 
   4  -8   0       11.75       12.03      0.60 o 
   5  -8   0        2.01        1.88      0.31 o 
   6  -8   0       25.96       25.24      0.94 o 
   1  -7   0       67.71       70.94      2.16 o 
   2  -7   0      152.56      141.16      4.51 o 
   3  -7   0       84.99       84.41      1.69 o 
   4  -7   0       94.10       98.88      1.91 o 
   5  -7   0       75.47       69.97      1.43 o 
   6  -7   0       44.08       52.82      1.12 o 
   7  -7   0      110.22      112.52      3.18 o 
   8  -7   0       88.55       91.49      1.81 o 
   0  -6   0        9.33       12.27      1.13 o 
   1  -6   0     1170.79     1189.43     23.84 o 
   2  -6   0      318.21      312.48      3.93 o 
   3  -6   0      341.62      321.33      4.00 o 
   4  -6   0      282.12      303.11      4.33 o 
   5  -6   0      167.62      165.09      2.55 o 
   6  -6   0       53.32       56.83      1.10 o 
   7  -6   0        7.74        8.56      0.35 o 
   8  -6   0       13.90       15.60      0.51 o 
   9  -6   0       77.18       87.91      2.70 o 
   1  -5   0      120.96      153.44      3.22 o 
   2  -5   0       92.08       91.78      4.01 o 
   3  -5   0        3.31        5.74      0.59 o 
   4  -5   0       41.70       42.34      1.60 o 
   5  -5   0        5.32        7.13      0.29 o 
   6  -5   0       66.17       59.16      1.17 o 
   7  -5   0       10.13       11.17      0.43 o 
   8  -5   0        1.33        1.37      0.19 o 
   9  -5   0       54.70       60.31      1.27 o 
  10  -5   0       25.45       24.35      0.99 o 
   0  -4   0      186.07      191.13      5.42 o 
   1  -4   0       28.66       29.78      1.11 o 
   2  -4   0      302.88      397.14      8.40 o 
   3  -4   0      135.23      174.48      4.35 o 
   4  -4   0      122.22      124.84      3.07 o 
   5  -4   0       47.95       48.11      1.30 o 
   6  -4   0       43.60       42.97      0.89 o 
   7  -4   0        7.40        9.16      0.34 o 
   8  -4   0       13.05       12.51      0.48 o 
   9  -4   0        0.33        0.52      0.16 o 
  10  -4   0       10.40       11.37      0.59 o 
   1  -3   0       39.30       50.35      0.81 o 
   2  -3   0      184.86      192.56      5.63 o 
   3  -3   0     1416.71     1554.94     31.50 o 
   4  -3   0      458.68      542.27     11.38 o 
   5  -3   0       89.18      105.24      2.70 o 
   6  -3   0      294.23      283.89      5.24 o 
   7  -3   0       39.53       34.03      0.92 o 
   8  -3   0      426.48      417.87      5.69 o 
   9  -3   0        9.28        9.04      0.44 o 
  10  -3   0        4.49        4.35      0.32 o 
  11  -3   0       11.04       11.93      0.54 o 
   0  -2   0      517.06      486.85     14.63 o 
   1  -2   0       54.84       58.98      1.44 o 
   3  -2   0      132.69      157.59      3.22 o 
   4  -2   0      111.46      146.13      3.58 o 
   5  -2   0       67.82       76.71      2.03 o 
   6  -2   0      290.16      303.11      6.70 o 
   7  -2   0       47.97       42.76      1.50 o 
   8  -2   0        6.60        4.44      0.28 o 
   9  -2   0       98.75       96.20      1.72 o 
  10  -2   0       19.78       21.42      0.72 o 
  11  -2   0        7.41        6.57      0.51 o 
  12  -2   0       44.27       40.57      1.31 o 
   2  -1   0      128.76      131.05      2.25 o 
   3  -1   0      170.75      161.81      2.78 o 
   4  -1   0       18.51       20.07      0.73 o 
   5  -1   0      240.75      263.62      5.72 o 
   6  -1   0      139.77      135.04      4.72 o 
   7  -1   0       43.25       41.30      1.22 o 
   8  -1   0      264.75      257.62      4.37 o 
   9  -1   0       76.91       71.00      1.47 o 
  10  -1   0       12.74       12.98      0.55 o 
  11  -1   0       93.32       93.25      3.66 o 
  12  -1   0       45.27       43.68      1.11 o 
   4   0   0      752.94      778.19     16.55 o 
   5   0   0      123.84      121.14      4.01 o 
   6   0   0      170.29      162.69      5.20 o 
   7   0   0       10.74       14.47      0.85 o 
   8   0   0       63.37       59.33      1.28 o 
   9   0   0       16.74       15.92      0.46 o 
  10   0   0      174.63      174.13      2.35 o 
  11   0   0      169.40      180.73      2.63 o 
  12   0   0        6.13        5.26      0.55 o 
   2   1   0      130.34      128.38      3.93 o 
   3   1   0      172.35      154.94      3.26 o 
   4   1   0       18.55       24.68      0.87 o 
   7   1   0       43.53       41.29      1.84 o 
   8   1   0      263.04      256.09      4.54 o 
   9   1   0       75.53       71.26      1.09 o 
  10   1   0       12.94       12.94      0.49 o 
  11   1   0       93.31       95.10      1.39 o 
  12   1   0       45.50       44.09      2.02 o 
   3   2   0      131.93      138.27      4.65 o 
   7   2   0       48.65       42.14      1.96 o 
   8   2   0        6.70        5.12      0.33 o 
   9   2   0       99.22       96.92      1.74 o 
  10   2   0       20.64       21.35      0.54 o 
  11   2   0        7.83        7.20      0.30 o 
  12   2   0       43.94       41.23      1.19 o 
   8   3   0      427.49      407.11      6.12 o 
   9   3   0        9.07        8.68      0.40 o 
  10   3   0        4.50        4.03      0.28 o 
  11   3   0       10.96       12.25      0.45 o 
   8   4   0       12.81       11.09      0.70 o 
   9   4   0        0.44        0.57      0.15 o 
  10   4   0       10.81       11.57      0.76 o 
  11   4   0       82.02       76.98      1.74 o 
   9   5   0       54.60       59.02      1.65 o 
  10   5   0       25.56       26.91      1.15 o 
  -5  -8   1       14.17       11.18      0.89 o 
  -4  -8   1      121.87      120.00      4.35 o 
  -3  -8   1       15.71       15.99      1.19 o 
  -2  -8   1       63.94       56.42      2.54 o 
  -1  -8   1        4.50        4.42      0.72 o 
   0  -8   1       30.12       27.03      1.08 o 
   1  -8   1       62.61       69.17      2.72 o 
   2  -8   1        0.80        1.36      0.45 o 
   3  -8   1       12.04       10.72      1.07 o 
   4  -8   1       78.22       75.98      7.38 o 
   5  -8   1       51.33       52.15      1.80 o 
   6  -8   1        7.24        8.05      0.47 o 
  -8  -7   1       71.67       71.72      1.45 o 
  -7  -7   1       15.89       16.11      0.78 o 
  -6  -7   1       24.65       28.36      0.70 o 
  -5  -7   1        5.56        8.54      0.36 o 
  -4  -7   1      118.43      112.24      2.07 o 
  -3  -7   1       41.74       43.64      2.40 o 
  -2  -7   1      283.22      285.57      9.44 o 
  -1  -7   1       15.69       16.61      0.65 o 
   0  -7   1      413.26      400.16      6.60 o 
   1  -7   1      225.67      231.02      4.95 o 
   2  -7   1       36.99       40.14      1.02 o 
   3  -7   1       39.98       38.99      1.00 o 
   4  -7   1      214.01      214.58      3.73 o 
   5  -7   1      146.66      139.63      2.54 o 
   6  -7   1       90.13       93.86      2.78 o 
   7  -7   1       18.25       17.09      0.48 o 
   8  -7   1        4.21        3.04      0.18 o 
  -9  -6   1       61.08       67.69      1.58 o 
  -8  -6   1       48.18       50.96      1.76 o 
  -7  -6   1       16.32       12.47      0.48 o 
  -6  -6   1      110.65      131.15      2.45 o 
  -5  -6   1      196.62      184.37      3.28 o 
  -4  -6   1      284.48      283.36      4.78 o 
  -3  -6   1      263.01      281.34      3.74 o 
  -2  -6   1       58.61       50.88      1.09 o 
  -1  -6   1        7.92       10.85      0.64 o 
   0  -6   1      339.77      332.61      7.18 o 
   1  -6   1      278.95      275.78      4.15 o 
   2  -6   1      126.58      106.96      1.33 o 
   3  -6   1      231.63      211.43      2.82 o 
   4  -6   1       97.99       79.66      1.51 o 
   5  -6   1        9.89        8.39      0.38 o 
   6  -6   1       32.09       35.19      0.80 o 
   7  -6   1       19.36       20.87      0.55 o 
   8  -6   1       14.26       13.30      0.46 o 
   9  -6   1      134.60      143.04      2.80 o 
 -10  -5   1       33.26       34.72      0.92 o 
  -9  -5   1        3.30        2.94      0.26 o 
  -8  -5   1       52.41       48.61      1.15 o 
  -7  -5   1        5.27        5.90      0.33 o 
  -6  -5   1        1.10        0.93      0.17 o 
  -5  -5   1        6.56        8.00      0.32 o 
  -4  -5   1       23.44       21.05      0.85 o 
  -3  -5   1       29.99       31.05      0.94 o 
  -2  -5   1       61.91       63.85      1.32 o 
  -1  -5   1      348.95      390.34     11.24 o 
   0  -5   1       52.47       60.02      2.20 o 
   1  -5   1       78.69       82.37      2.86 o 
   2  -5   1       37.81       36.49      1.04 o 
   3  -5   1       44.50       44.18      1.22 o 
   4  -5   1        1.06        2.30      0.30 o 
   5  -5   1       56.46       57.51      1.03 o 
   6  -5   1       27.09       23.58      0.66 o 
   7  -5   1        4.48        4.04      0.30 o 
   8  -5   1       96.25       95.31      1.62 o 
   9  -5   1       19.59       22.43      0.55 o 
  10  -5   1       15.95       18.64      0.58 o 
 -10  -4   1        1.06        1.21      0.23 o 
  -9  -4   1       19.07       17.32      0.48 o 
  -8  -4   1       76.51       74.11      1.22 o 
  -7  -4   1       52.28       46.56      0.75 o 
  -6  -4   1      170.74      168.48      2.45 o 
  -5  -4   1       48.19       44.17      1.21 o 
  -4  -4   1      398.46      428.65      9.16 o 
  -3  -4   1       96.03      122.57      3.39 o 
  -2  -4   1      223.24      234.26      6.68 o 
  -1  -4   1      146.87      166.05      4.91 o 
   0  -4   1      263.18      314.05      9.02 o 
   1  -4   1      251.93      309.64      5.28 o 
   2  -4   1      159.35      201.50      3.60 o 
   3  -4   1      164.39      167.44      3.94 o 
   4  -4   1      198.26      210.02      4.00 o 
   5  -4   1      172.53      175.54      3.50 o 
   6  -4   1      451.75      420.38      5.32 o 
   7  -4   1       25.07       23.58      0.66 o 
   8  -4   1      116.77      111.51      1.68 o 
   9  -4   1       43.77       43.10      1.11 o 
  10  -4   1       53.46       57.03      1.89 o 
 -11  -3   1       70.81       71.09      1.67 o 
 -10  -3   1       30.55       29.25      0.83 o 
  -9  -3   1       18.62       19.23      0.61 o 
  -8  -3   1       15.00       15.21      0.51 o 
  -7  -3   1       52.15       52.40      1.20 o 
  -6  -3   1      101.58       94.79      2.10 o 
  -5  -3   1       37.41       37.18      1.22 o 
  -4  -3   1      160.77      195.18      4.39 o 
  -3  -3   1     1526.34     1728.94     51.55 o 
  -2  -3   1      597.95      685.18     14.04 o 
   0  -3   1      572.47      619.21     12.66 o 
   1  -3   1      788.08      915.55     15.00 o 
   2  -3   1      348.71      423.10     15.99 o 
   3  -3   1      827.36      913.46     15.10 o 
   4  -3   1      100.53      117.27      2.27 o 
   5  -3   1      270.90      280.54      6.29 o 
   6  -3   1      110.45      113.38      3.63 o 
   7  -3   1       12.34       10.87      0.68 o 
   8  -3   1      163.14      158.02      2.98 o 
   9  -3   1       55.05       63.26      1.49 o 
  10  -3   1       24.59       26.46      0.82 o 
  11  -3   1       11.71        9.31      0.70 o 
 -12  -2   1        7.26        7.41      0.51 o 
 -11  -2   1       19.39       21.03      0.82 o 
 -10  -2   1       31.12       32.31      0.83 o 
  -9  -2   1      115.20      115.65      1.72 o 
  -8  -2   1       91.14       86.54      1.27 o 
  -7  -2   1      149.24      143.23      2.77 o 
  -6  -2   1       13.51       14.96      1.39 o 
  -5  -2   1      104.73      100.85      3.89 o 
  -4  -2   1      541.39      651.01     13.46 o 
  -2  -2   1      250.93      273.57      5.72 o 
  -1  -2   1      119.04      117.99      3.30 o 
   1  -2   1      702.63      738.24     22.05 o 
   2  -2   1      524.25      259.75      8.09 o 
   3  -2   1      747.93      841.09     13.88 o 
   4  -2   1      352.73      365.42      6.19 o 
   5  -2   1      266.36      277.46      4.93 o 
   6  -2   1       13.88       14.06      1.56 o 
   7  -2   1      258.32      243.12      5.75 o 
   8  -2   1       49.73       50.82      1.00 o 
   9  -2   1       71.75       71.68      1.39 o 
  10  -2   1       55.17       52.94      1.10 o 
  11  -2   1       24.29       23.69      0.94 o 
 -12  -1   1       31.78       34.73      0.97 o 
 -11  -1   1      122.60      122.29      2.23 o 
 -10  -1   1       14.87       15.47      0.74 o 
  -9  -1   1       42.39       39.21      0.72 o 
  -8  -1   1        8.49       10.21      0.64 o 
  -7  -1   1       17.61       16.42      0.85 o 
  -6  -1   1       46.29       41.30      1.00 o 
  -5  -1   1      138.48      140.30      2.56 o 
  -4  -1   1      260.71      308.87      6.52 o 
  -3  -1   1     1270.89     1312.19     36.24 o 
  -2  -1   1       73.71       81.40      1.78 o 
   0  -1   1      447.42      430.19     12.76 o 
   2  -1   1       62.34       67.66      1.26 o 
   3  -1   1       75.49       89.43      1.64 o 
   4  -1   1       40.18       34.04      0.81 o 
   5  -1   1      206.80      224.26      3.96 o 
   6  -1   1       69.75       65.89      2.44 o 
   7  -1   1       49.84       50.62      1.67 o 
   8  -1   1      214.94      210.58      2.75 o 
   9  -1   1      315.89      297.35      3.73 o 
  10  -1   1       63.83       67.47      2.03 o 
  11  -1   1       56.75       58.52      1.51 o 
  12  -1   1       13.81       14.23      0.56 o 
 -12   0   1        0.25        0.22      0.14 o 
 -11   0   1      129.49      128.31      2.01 o 
 -10   0   1      108.08      109.30      1.63 o 
  -9   0   1        3.04        2.08      0.27 o 
  -8   0   1        6.98        6.02      0.49 o 
  -7   0   1        2.81        2.91      0.40 o 
  -6   0   1       67.79       56.57      2.07 o 
  -5   0   1        3.24        3.44      0.37 o 
  -4   0   1     1071.60     1235.53     34.24 o 
  -1   0   1       76.05       63.97      1.79 o 
   2   0   1       55.46       46.70      1.52 o 
   4   0   1       83.27       84.99      1.62 o 
   5   0   1      447.72      508.19     15.42 o 
   6   0   1        0.01        0.31      0.14 o 
   7   0   1       10.60       14.56      0.89 o 
   8   0   1      101.30       83.71      1.13 o 
   9   0   1        2.00        2.30      0.28 o 
  10   0   1      169.89      168.04      2.84 o 
  11   0   1        3.09        3.18      0.28 o 
  12   0   1       37.55       39.03      1.52 o 
 -12   1   1       32.47       34.02      0.77 o 
 -11   1   1      121.00      118.93      1.95 o 
 -10   1   1       14.71       15.14      0.43 o 
  -9   1   1       42.28       39.52      0.89 o 
  -8   1   1        8.49        9.98      0.44 o 
  -7   1   1       17.66       14.71      0.94 o 
  -2   1   1       75.35       78.15      2.28 o 
   2   1   1       62.60       67.42      2.15 o 
   3   1   1       76.18       84.66      2.77 o 
   4   1   1       40.33       33.89      1.25 o 
   5   1   1      206.31      211.84      6.86 o 
   6   1   1       68.97       66.33      2.55 o 
   7   1   1       49.72       48.91      2.13 o 
   8   1   1      214.89      208.26      5.66 o 
   9   1   1      313.67      296.65      3.32 o 
  10   1   1       65.11       68.96      1.27 o 
  11   1   1       56.07       55.23      1.01 o 
  12   1   1       13.82       14.40      0.73 o 
 -12   2   1        7.24        7.22      0.31 o 
 -11   2   1       19.50       20.10      0.68 o 
 -10   2   1       31.15       32.83      0.70 o 
  -9   2   1      115.34      121.29      2.03 o 
  -8   2   1       90.37       86.44      1.59 o 
  -7   2   1      149.30      143.76      4.94 o 
   4   2   1      354.31      348.15     10.85 o 
   7   2   1      259.44      246.96      7.97 o 
   8   2   1       50.65       53.20      1.12 o 
   9   2   1       71.77       73.20      1.40 o 
  10   2   1       55.20       54.74      1.04 o 
  11   2   1       23.73       22.55      0.57 o 
 -11   3   1       70.50       73.02      1.21 o 
 -10   3   1       30.58       30.15      0.76 o 
  -9   3   1       18.67       19.70      0.68 o 
  -8   3   1       14.85       14.60      0.52 o 
   4   3   1      100.09      112.04      3.72 o 
   8   3   1      163.52      154.26      2.59 o 
   9   3   1       54.29       62.00      1.26 o 
  10   3   1       24.18       28.07      0.55 o 
  11   3   1       11.65        9.35      0.33 o 
 -11   4   1        5.55        3.63      0.32 o 
 -10   4   1        1.14        1.09      0.23 o 
  -9   4   1       19.75       17.85      0.66 o 
  -8   4   1       76.01       67.64      2.15 o 
   8   4   1      116.32      109.63      2.22 o 
   9   4   1       43.73       41.22      0.92 o 
  10   4   1       53.96       59.13      1.89 o 
  11   4   1       21.66       21.35      0.66 o 
 -10   5   1       33.31       38.33      1.47 o 
  -9   5   1        3.20        3.08      0.28 o 
   9   5   1       19.20       22.81      1.53 o 
  10   5   1       16.11       20.58      0.93 o 
   9   6   1      135.54      141.82      3.40 o 
   0  -9   2        5.37        4.73      0.46 o 
   1  -9   2       10.29       11.34      0.65 o 
  -6  -8   2       16.80       15.74      0.65 o 
  -5  -8   2        5.09        5.40      0.35 o 
  -4  -8   2       11.82       15.94      1.32 o 
  -3  -8   2       21.59       23.10      0.69 o 
  -2  -8   2       23.57       21.89      1.00 o 
  -1  -8   2       30.63       30.53      1.45 o 
   0  -8   2       53.62       56.29      2.34 o 
   1  -8   2        3.33        4.07      0.45 o 
   2  -8   2        3.12        3.40      0.63 o 
   3  -8   2        2.68        7.73      0.74 o 
   4  -8   2        0.61        0.71      0.29 o 
   5  -8   2       10.21       14.40      0.75 o 
   6  -8   2       10.96        9.86      0.51 o 
  -8  -7   2       25.85       26.64      0.78 o 
  -7  -7   2        7.69       11.42      0.35 o 
  -6  -7   2       56.53       56.68      1.12 o 
  -5  -7   2       18.38       19.41      0.57 o 
  -4  -7   2       64.17       66.53      2.16 o 
  -3  -7   2        9.74       10.79      0.86 o 
  -2  -7   2      139.85      146.08      3.81 o 
  -1  -7   2       35.90       39.71      1.14 o 
   0  -7   2       60.61       51.55      1.32 o 
   1  -7   2      118.32      108.06      2.20 o 
   2  -7   2      164.66      156.78      2.90 o 
   3  -7   2      330.68      309.85      4.37 o 
   4  -7   2       51.30       51.25      1.05 o 
   5  -7   2      166.03      163.55      2.49 o 
   6  -7   2        3.45        5.17      0.57 o 
   7  -7   2       31.15       35.37      1.66 o 
  -9  -6   2        6.74        8.18      0.34 o 
  -8  -6   2       16.60       15.29      0.49 o 
  -7  -6   2      213.57      215.91      3.67 o 
  -6  -6   2      175.30      192.13      2.97 o 
  -5  -6   2      212.96      206.09      3.17 o 
  -4  -6   2      129.90      127.48      2.47 o 
  -3  -6   2      303.23      308.53      4.57 o 
  -2  -6   2       88.64       86.57      3.26 o 
  -1  -6   2      635.73      621.57     13.18 o 
   0  -6   2      645.45      604.69      8.55 o 
   1  -6   2       74.46       78.58      1.53 o 
   2  -6   2       14.01       16.39      0.41 o 
   3  -6   2       18.97       18.69      0.59 o 
   4  -6   2      102.28      108.71      1.84 o 
   5  -6   2        1.65        1.90      0.22 o 
   6  -6   2       56.27       53.02      1.05 o 
   7  -6   2       64.81       61.79      1.15 o 
   8  -6   2       52.64       57.04      1.13 o 
   9  -6   2       82.13       81.21      2.30 o 
 -10  -5   2        3.83        3.14      0.44 o 
  -9  -5   2       14.96       15.06      0.84 o 
  -8  -5   2       17.49       16.52      0.53 o 
  -7  -5   2       11.31       12.19      0.48 o 
  -6  -5   2       83.69       78.00      1.47 o 
  -5  -5   2      206.62      215.98      2.48 o 
  -4  -5   2      102.36       99.88      2.07 o 
  -3  -5   2      208.47      212.74      3.23 o 
  -2  -5   2       72.25       78.56      1.31 o 
  -1  -5   2      175.53      178.64      7.05 o 
   0  -5   2       18.04       16.27      0.79 o 
   1  -5   2       49.09       54.36      1.40 o 
   2  -5   2       80.94       81.09      1.62 o 
   3  -5   2      231.93      222.79      3.68 o 
   4  -5   2        8.69        8.35      0.30 o 
   5  -5   2       46.46       40.54      0.83 o 
   6  -5   2       49.84       47.92      1.03 o 
   7  -5   2       11.06       13.29      0.47 o 
   8  -5   2       89.55       84.63      1.45 o 
   9  -5   2      129.30      131.01      2.45 o 
  10  -5   2       30.30       29.17      1.07 o 
 -11  -4   2        4.92        4.76      0.40 o 
 -10  -4   2       13.35       13.64      0.43 o 
  -9  -4   2       32.37       34.75      0.74 o 
  -8  -4   2      105.12      102.01      1.67 o 
  -7  -4   2       34.47       30.94      0.53 o 
  -6  -4   2      164.86      183.40      2.85 o 
  -5  -4   2       86.53       84.80      1.86 o 
  -4  -4   2       34.32       43.43      1.65 o 
  -3  -4   2      151.58      191.23      9.28 o 
  -2  -4   2        7.67        8.92      0.57 o 
  -1  -4   2      116.23      131.10      2.76 o 
   0  -4   2       31.62       32.45      0.81 o 
   1  -4   2       70.25       87.38      1.71 o 
   2  -4   2      106.84      132.65      2.52 o 
   3  -4   2       75.89       76.64      1.65 o 
   4  -4   2      157.56      154.43      2.60 o 
   5  -4   2       11.54       10.09      0.44 o 
   6  -4   2      126.73      131.12      2.16 o 
   7  -4   2       64.64       62.21      1.51 o 
   8  -4   2      180.72      182.74      3.26 o 
   9  -4   2      278.97      277.33      5.76 o 
  10  -4   2       81.50       87.87      3.39 o 
 -11  -3   2       10.48        9.45      0.53 o 
 -10  -3   2      105.08      103.71      1.74 o 
  -9  -3   2       28.65       27.19      0.76 o 
  -8  -3   2      363.68      325.27      4.17 o 
  -7  -3   2      189.94      192.55      2.97 o 
  -6  -3   2      163.94      150.67      2.53 o 
  -5  -3   2      429.05      496.05      8.34 o 
  -4  -3   2       66.01       75.81      3.86 o 
  -3  -3   2      369.37      437.34     12.34 o 
  -2  -3   2      136.04      147.08      3.10 o 
  -1  -3   2       30.36       48.66      0.80 o 
   0  -3   2      220.96      250.66      3.65 o 
   1  -3   2      542.70      557.78      9.29 o 
   2  -3   2      823.39      956.76     19.64 o 
   3  -3   2      356.93      391.42      6.73 o 
   4  -3   2      388.46      411.86      7.10 o 
   5  -3   2      181.95      170.50      2.86 o 
   6  -3   2      793.62      760.54     13.29 o 
   7  -3   2      308.36      294.03      5.04 o 
   8  -3   2       74.88       76.75      1.72 o 
   9  -3   2      119.02      113.46      2.49 o 
  10  -3   2       44.84       42.17      1.04 o 
 -12  -2   2       17.58       18.51      0.83 o 
 -11  -2   2       20.52       21.11      0.94 o 
 -10  -2   2       25.32       26.95      0.89 o 
  -9  -2   2       60.62       55.38      1.01 o 
  -8  -2   2        4.28        3.92      0.28 o 
  -7  -2   2       57.60       56.73      1.65 o 
  -6  -2   2       44.02       51.58      1.58 o 
  -5  -2   2      156.86      162.99      3.99 o 
  -4  -2   2      163.94      180.63      3.18 o 
  -3  -2   2       61.31       78.61      1.88 o 
  -1  -2   2        2.56        4.07      0.35 o 
   0  -2   2     1029.39      990.16     27.51 o 
   1  -2   2       99.02      110.06      2.91 o 
   2  -2   2      516.95      603.24     10.03 o 
   3  -2   2      441.18      474.59     10.40 o 
   4  -2   2      220.47      231.12      4.12 o 
   5  -2   2       21.38       23.75      0.74 o 
   6  -2   2       28.18       27.75      1.12 o 
   7  -2   2       48.34       47.07      1.67 o 
   8  -2   2       27.81       26.40      0.98 o 
   9  -2   2       53.49       49.99      1.08 o 
  10  -2   2       87.86       89.19      1.81 o 
  11  -2   2       25.66       24.97      0.81 o 
 -12  -1   2        2.37        2.15      0.23 o 
 -11  -1   2      128.81      133.27      2.40 o 
 -10  -1   2       53.48       53.52      1.13 o 
  -9  -1   2       33.50       32.14      0.63 o 
  -8  -1   2       48.76       48.57      1.87 o 
  -7  -1   2       27.12       24.21      1.16 o 
  -6  -1   2      223.61      218.64      5.99 o 
  -5  -1   2      222.30      232.73      4.04 o 
  -4  -1   2       64.41       72.56      1.39 o 
  -3  -1   2      726.41      826.80     16.43 o 
  -2  -1   2      178.32      149.07      4.25 o 
  -1  -1   2      355.39      300.92      7.71 o 
   1  -1   2      673.11      626.47     24.41 o 
   2  -1   2      371.56      370.59     19.66 o 
   3  -1   2      269.24      262.80      4.48 o 
   4  -1   2      681.84      693.16     11.59 o 
   5  -1   2      755.35      789.16     16.09 o 
   6  -1   2      760.74      712.53     17.62 o 
   7  -1   2      132.85      129.56      2.56 o 
   8  -1   2       23.68       24.80      0.65 o 
   9  -1   2       80.84       74.41      1.31 o 
  10  -1   2       40.74       44.12      1.30 o 
  11  -1   2       19.24       17.99      0.72 o 
 -12   0   2      109.82      100.43      3.80 o 
 -11   0   2        3.98        4.19      0.32 o 
 -10   0   2        0.23        0.13      0.11 o 
  -9   0   2       31.35       28.10      0.61 o 
  -8   0   2      249.45      252.90      5.27 o 
  -7   0   2      428.44      408.36     12.16 o 
  -6   0   2     1127.90     1050.16     30.58 o 
  -5   0   2      298.23      344.62      9.59 o 
  -4   0   2       53.31       47.58      1.73 o 
   1   0   2      262.36      232.30      5.08 o 
   2   0   2      256.10      231.38      6.99 o 
   3   0   2      429.81      440.12      7.33 o 
   4   0   2        0.52        0.66      0.18 o 
   5   0   2        6.93        9.21      0.64 o 
   6   0   2        1.62        1.16      0.23 o 
   7   0   2       93.16       83.17      2.24 o 
   8   0   2       49.80       42.70      0.73 o 
   9   0   2      222.05      216.92      3.20 o 
  10   0   2      271.48      278.52      3.90 o 
  11   0   2        6.53        6.11      0.48 o 
  12   0   2        4.47        5.63      0.42 o 
 -12   1   2        2.33        2.35      0.40 o 
 -11   1   2      128.11      130.42      2.02 o 
 -10   1   2       53.79       54.54      0.91 o 
  -9   1   2       33.77       32.51      0.70 o 
  -8   1   2       49.23       50.37      2.01 o 
  -7   1   2       27.52       25.65      1.27 o 
  -6   1   2      224.07      200.38      6.68 o 
  -3   1   2      726.11      769.31     21.66 o 
   2   1   2      369.44      390.81     11.16 o 
   3   1   2      269.40      251.63      7.88 o 
   4   1   2      684.54      703.86     20.77 o 
   5   1   2      754.21      757.26     23.27 o 
   6   1   2      759.84      734.51     21.79 o 
   7   1   2      130.88      126.35      4.69 o 
   8   1   2       23.86       26.30      0.69 o 
   9   1   2       81.28       72.90      1.04 o 
  10   1   2       40.95       44.27      1.05 o 
  11   1   2       19.61       18.38      0.52 o 
  12   1   2       14.34       15.12      0.69 o 
 -12   2   2       17.89       17.95      0.92 o 
 -11   2   2       20.49       20.86      0.50 o 
 -10   2   2       25.21       26.15      0.67 o 
  -9   2   2       60.48       56.34      1.95 o 
  -8   2   2        4.33        3.15      0.27 o 
  -7   2   2       58.71       56.70      2.35 o 
   3   2   2      439.73      454.46     14.05 o 
   4   2   2      219.56      228.15      7.10 o 
   5   2   2       20.87       22.57      1.05 o 
   7   2   2       48.94       51.18      2.27 o 
   8   2   2       27.33       28.24      0.75 o 
   9   2   2       52.98       51.63      1.08 o 
  10   2   2       87.78       89.73      1.15 o 
  11   2   2       25.60       26.22      0.66 o 
 -11   3   2       10.49        9.19      0.65 o 
 -10   3   2      104.64      103.13      2.04 o 
  -9   3   2       29.41       27.79      1.45 o 
  -8   3   2      361.03      332.52      6.21 o 
  -7   3   2      189.03      181.33      4.72 o 
   4   3   2      387.90      402.49     12.43 o 
   8   3   2       74.29       75.88      1.48 o 
   9   3   2      119.08      115.75      1.99 o 
  10   3   2       44.67       41.01      0.79 o 
  11   3   2       39.21       37.36      0.79 o 
 -11   4   2        4.71        4.98      0.34 o 
 -10   4   2       13.65       14.53      0.77 o 
  -9   4   2       32.53       33.38      1.63 o 
  -8   4   2      105.41       98.61      2.24 o 
   8   4   2      182.61      175.56      3.29 o 
   9   4   2      280.71      268.46      6.43 o 
  10   4   2       80.72       90.89      1.45 o 
 -10   5   2        3.97        3.31      0.45 o 
  -9   5   2       14.77       12.89      0.85 o 
  -8   5   2       17.28       15.38      0.75 o 
   8   5   2       89.28       80.83      2.45 o 
   9   5   2      129.08      136.71      2.51 o 
  10   5   2       30.04       30.46      1.13 o 
   0  -9   3        9.25        8.29      0.58 o 
   1  -9   3        2.15        1.89      0.31 o 
  -6  -8   3       18.73       19.31      0.76 o 
  -5  -8   3       14.41       19.79      0.87 o 
  -4  -8   3       34.45       38.56      1.42 o 
  -3  -8   3       24.45       24.23      0.74 o 
  -2  -8   3       34.62       31.37      0.86 o 
  -1  -8   3       17.46       21.22      0.66 o 
   0  -8   3       17.52       18.91      0.71 o 
   1  -8   3        0.57        1.09      0.17 o 
   2  -8   3       73.60       77.51      3.93 o 
   3  -8   3       16.72       19.11      0.59 o 
   4  -8   3        6.25        5.19      0.52 o 
   5  -8   3       22.14       25.55      1.03 o 
  -7  -7   3       50.31       54.15      1.49 o 
  -6  -7   3       39.36       34.40      1.29 o 
  -5  -7   3       38.85       38.37      1.48 o 
  -4  -7   3      164.04      164.24      4.13 o 
  -3  -7   3      143.30      139.47      3.69 o 
  -2  -7   3      445.19      454.89      7.60 o 
  -1  -7   3      125.69      118.43      2.47 o 
   0  -7   3       43.69       37.23      1.11 o 
   1  -7   3       88.05       77.91      1.76 o 
   2  -7   3      300.62      301.21      5.13 o 
   3  -7   3       19.35       21.53      0.53 o 
   4  -7   3       21.72       22.95      0.69 o 
   5  -7   3       13.18       18.95      0.48 o 
   6  -7   3        6.51        6.18      0.27 o 
   7  -7   3       27.82       31.14      0.77 o 
  -9  -6   3       81.19       77.48      2.21 o 
  -8  -6   3       81.32       80.84      1.36 o 
  -7  -6   3      247.76      263.29      5.51 o 
  -6  -6   3      164.64      164.77      3.05 o 
  -5  -6   3       45.23       53.53      1.68 o 
  -4  -6   3       89.52       87.58      1.83 o 
  -3  -6   3      217.18      211.20      3.30 o 
  -2  -6   3      164.15      166.59      2.70 o 
  -1  -6   3      303.09      292.88      4.24 o 
   0  -6   3        7.25        5.91      0.37 o 
   1  -6   3       14.20       11.31      0.50 o 
   2  -6   3      285.53      256.88      3.41 o 
   3  -6   3       24.48       24.31      0.59 o 
   4  -6   3      149.54      137.07      2.00 o 
   5  -6   3       24.82       20.07      0.58 o 
   6  -6   3       27.18       25.81      0.65 o 
   7  -6   3       48.90       52.19      0.97 o 
   8  -6   3       21.98       22.63      0.54 o 
 -10  -5   3       60.70       57.62      1.83 o 
  -9  -5   3       35.13       36.24      0.73 o 
  -8  -5   3       47.05       48.92      0.90 o 
  -7  -5   3       15.76       19.66      0.53 o 
  -6  -5   3       39.35       45.66      0.88 o 
  -5  -5   3       32.48       34.11      0.66 o 
  -4  -5   3        4.51        4.16      0.24 o 
  -3  -5   3      129.31      126.53      2.07 o 
  -2  -5   3       81.97       70.99      1.40 o 
  -1  -5   3      146.40      150.43      2.95 o 
   0  -5   3       87.30       85.94      1.75 o 
   1  -5   3      164.87      163.41      4.84 o 
   2  -5   3      163.79      145.63      2.49 o 
   3  -5   3        4.34        3.77      0.20 o 
   4  -5   3       29.30       29.67      0.63 o 
   5  -5   3      307.70      289.20      3.80 o 
   6  -5   3       46.28       42.27      0.95 o 
   7  -5   3       45.89       50.69      1.04 o 
   8  -5   3       56.24       59.36      1.09 o 
   9  -5   3       71.00       71.26      1.19 o 
 -11  -4   3        6.28        7.64      0.49 o 
 -10  -4   3       49.75       51.33      1.16 o 
  -9  -4   3       44.25       43.07      0.91 o 
  -8  -4   3      111.51      115.44      2.25 o 
  -7  -4   3       23.95       20.43      0.56 o 
  -6  -4   3       23.67       27.95      0.61 o 
  -5  -4   3      109.19       98.30      1.75 o 
  -4  -4   3      118.28      121.27      2.01 o 
  -3  -4   3      101.75      110.75      2.01 o 
  -2  -4   3       61.24       74.98      1.39 o 
  -1  -4   3      278.63      348.73      7.13 o 
   0  -4   3       89.38      104.35      2.02 o 
   1  -4   3      125.96      132.35      2.52 o 
   2  -4   3       15.66       18.30      0.61 o 
   3  -4   3      111.73      113.69      1.98 o 
   4  -4   3      323.57      323.99      4.49 o 
   5  -4   3       86.78       92.24      1.28 o 
   6  -4   3      663.00      642.37      9.62 o 
   7  -4   3       15.60       15.17      0.62 o 
   8  -4   3      141.99      141.45      2.63 o 
   9  -4   3        2.97        3.75      0.39 o 
 -11  -3   3       41.57       47.21      1.53 o 
 -10  -3   3      122.18      125.95      2.84 o 
  -9  -3   3       71.15       75.29      1.44 o 
  -8  -3   3       47.87       46.23      1.04 o 
  -7  -3   3       67.39       62.68      0.99 o 
  -6  -3   3       44.24       39.76      1.61 o 
  -5  -3   3      201.23      227.65      3.97 o 
  -4  -3   3      857.63      949.76     15.20 o 
  -3  -3   3       93.32      102.60      2.14 o 
  -2  -3   3       32.05       37.14      0.77 o 
  -1  -3   3      162.76      163.48      2.75 o 
   0  -3   3      444.13      477.52      8.01 o 
   1  -3   3      357.27      421.47      7.16 o 
   2  -3   3      118.84      133.62      2.54 o 
   3  -3   3       85.40       81.81      1.73 o 
   4  -3   3       23.58       19.12      0.67 o 
   5  -3   3        5.97        5.60      0.35 o 
   6  -3   3      290.49      278.28      5.22 o 
   7  -3   3      261.40      260.91      5.68 o 
   8  -3   3       16.82       14.83      0.75 o 
   9  -3   3       88.74       82.30      1.74 o 
  10  -3   3        1.23        1.69      0.47 o 
 -12  -2   3       26.68       24.74      3.46 o 
 -11  -2   3        7.78        7.16      0.53 o 
 -10  -2   3        7.81        7.32      0.52 o 
  -9  -2   3      130.76      129.50      1.89 o 
  -8  -2   3       55.87       52.51      0.99 o 
  -7  -2   3       15.45       15.83      0.84 o 
  -6  -2   3      215.35      224.22      4.69 o 
  -5  -2   3      193.92      196.04      3.46 o 
  -4  -2   3       94.89      100.37      1.88 o 
  -3  -2   3       89.97       86.48      1.59 o 
  -2  -2   3      199.32      232.60      3.84 o 
  -1  -2   3      146.56      157.79      2.32 o 
   0  -2   3      353.70      393.96      6.60 o 
   1  -2   3      517.24      540.25      9.02 o 
   2  -2   3       11.36       15.40      0.49 o 
   3  -2   3       68.13       60.06      1.32 o 
   4  -2   3       87.41       89.87      1.88 o 
   5  -2   3      267.13      269.30      4.90 o 
   6  -2   3      119.05      125.55      3.27 o 
   7  -2   3      175.44      180.29      4.57 o 
   8  -2   3       22.05       21.96      1.51 o 
   9  -2   3       60.47       63.69      1.90 o 
  10  -2   3      134.86      136.82      4.02 o 
  11  -2   3       69.70       72.17      2.41 o 
 -12  -1   3        9.08       10.62      0.52 o 
 -11  -1   3       30.18       34.83      1.50 o 
 -10  -1   3       43.88       44.18      1.00 o 
  -9  -1   3       68.82       70.30      1.38 o 
  -8  -1   3      204.43      185.40      2.11 o 
  -7  -1   3      149.71      157.12      5.08 o 
  -6  -1   3      379.01      376.99      6.52 o 
  -5  -1   3      442.60      512.74     10.16 o 
  -4  -1   3      313.82      352.83      5.81 o 
  -3  -1   3      924.82     1072.68     29.75 o 
  -2  -1   3       63.46       54.59      1.97 o 
  -1  -1   3      183.21      164.67      4.03 o 
   0  -1   3      697.74      668.59     13.23 o 
   1  -1   3     1292.71     1276.40     35.57 o 
   2  -1   3      635.10      629.48     10.37 o 
   3  -1   3     2153.90     2239.64     62.04 o 
   4  -1   3       33.11       35.24      1.08 o 
   5  -1   3       21.98       21.24      0.78 o 
   6  -1   3      395.43      400.31     15.71 o 
   7  -1   3       14.87       16.13      0.85 o 
   8  -1   3      196.60      183.55      2.71 o 
   9  -1   3        0.89        0.75      0.15 o 
  10  -1   3       36.61       37.31      0.99 o 
  11  -1   3       14.75       13.94      0.57 o 
 -12   0   3      137.44      135.84      2.75 o 
 -11   0   3        0.60        0.49      0.17 o 
 -10   0   3      241.10      245.03      2.89 o 
  -9   0   3       45.00       45.66      0.82 o 
  -8   0   3        2.36        2.52      0.25 o 
  -7   0   3        8.41        9.78      0.57 o 
  -6   0   3      628.97      601.53     17.63 o 
  -4   0   3     1135.80     1366.02     37.89 o 
  -3   0   3      598.40      517.75     11.56 o 
  -1   0   3      305.13      341.25      9.62 o 
   0   0   3      200.67      180.57      3.77 o 
   1   0   3      281.00      271.14      7.04 o 
   2   0   3       17.74       18.44      0.82 o 
   4   0   3      505.46      576.64     17.40 o 
   5   0   3       26.34       26.38      0.91 o 
   6   0   3      267.58      266.37      6.03 o 
   7   0   3       12.75       15.61      0.51 o 
   8   0   3      110.94       98.64      1.49 o 
   9   0   3       28.37       31.11      0.76 o 
  10   0   3       10.49       10.99      0.39 o 
  11   0   3       27.28       27.11      0.86 o 
 -12   1   3        9.37       10.81      0.40 o 
 -11   1   3       29.74       35.03      0.65 o 
 -10   1   3       44.19       45.40      0.88 o 
  -9   1   3       69.75       72.70      1.31 o 
  -8   1   3      206.14      186.10      3.94 o 
  -7   1   3      148.86      156.88      5.09 o 
  -6   1   3      377.11      359.77     11.22 o 
   2   1   3      640.07      609.74     18.60 o 
   4   1   3       33.49       35.55      1.42 o 
   5   1   3       22.30       21.54      1.08 o 
   6   1   3      395.17      391.58      8.70 o 
   7   1   3       14.85       15.01      0.62 o 
   8   1   3      197.93      180.59      2.35 o 
   9   1   3        0.98        1.35      0.15 o 
  10   1   3       36.91       37.14      0.81 o 
  11   1   3       14.37       13.94      0.50 o 
 -12   2   3       26.70       28.18      1.12 o 
 -11   2   3        8.00        7.78      0.33 o 
 -10   2   3        7.73        7.08      0.29 o 
  -9   2   3      130.96      133.25      2.54 o 
  -8   2   3       56.39       56.35      2.24 o 
  -7   2   3       15.17       14.34      0.60 o 
  -6   2   3      214.04      207.63      6.95 o 
   3   2   3       69.02       60.13      2.13 o 
   4   2   3       89.14       90.19      3.06 o 
   5   2   3      267.73      271.68      8.46 o 
   6   2   3      119.83      122.99      4.31 o 
   7   2   3      175.56      179.03      3.69 o 
   8   2   3       22.02       20.20      0.62 o 
   9   2   3       60.00       59.17      1.05 o 
  10   2   3      135.81      138.81      2.08 o 
  11   2   3       70.33       74.43      1.30 o 
 -11   3   3       41.09       49.07      1.31 o 
 -10   3   3      121.56      125.14      3.58 o 
  -9   3   3       70.86       76.70      2.67 o 
  -8   3   3       48.18       47.56      2.09 o 
  -7   3   3       68.54       60.78      1.51 o 
   3   3   3       85.57       76.69      2.80 o 
   4   3   3       23.27       17.64      0.92 o 
   5   3   3        5.81        4.78      0.46 o 
   8   3   3       16.32       14.49      0.53 o 
   9   3   3       87.82       85.13      1.54 o 
  10   3   3        1.24        1.61      0.13 o 
  11   3   3       10.48       10.64      0.33 o 
 -11   4   3        6.23        8.26      0.40 o 
 -10   4   3       49.48       50.92      1.13 o 
  -9   4   3       44.85       43.53      1.85 o 
  -8   4   3      111.63      109.32      4.07 o 
   3   4   3      111.67      104.95      3.82 o 
   4   4   3      322.67      318.80     10.04 o 
   8   4   3      141.36      141.47      2.68 o 
   9   4   3        2.95        3.95      0.44 o 
  10   4   3        4.51        4.25      0.22 o 
 -10   5   3       60.20       62.74      2.09 o 
  -9   5   3       34.21       33.50      1.50 o 
   3   5   3        4.21        2.46      0.43 o 
   8   5   3       55.96       57.23      1.34 o 
   9   5   3       71.03       76.41      1.43 o 
  -9   6   3       82.23       77.69      2.42 o 
  -5  -8   4        0.69        0.24      0.16 o 
  -4  -8   4       50.24       60.95      2.50 o 
  -3  -8   4       24.07       20.41      0.94 o 
  -2  -8   4        5.21        5.77      0.36 o 
  -1  -8   4       23.40       24.26      0.72 o 
   0  -8   4       49.13       45.27      1.05 o 
   1  -8   4        9.25       11.48      0.50 o 
   2  -8   4        3.00        4.25      0.28 o 
   3  -8   4       24.49       25.21      0.71 o 
   4  -8   4       43.26       50.56      1.11 o 
  -7  -7   4       17.93       17.28      1.11 o 
  -6  -7   4      147.95      146.01      3.50 o 
  -5  -7   4      195.09      199.38      4.68 o 
  -4  -7   4      185.39      193.44      4.66 o 
  -3  -7   4       39.31       37.68      1.15 o 
  -2  -7   4       16.22       16.20      0.73 o 
  -1  -7   4      222.77      210.92      3.92 o 
   0  -7   4      179.28      163.79      3.17 o 
   1  -7   4      264.29      255.72      4.52 o 
   2  -7   4       74.38       73.74      1.64 o 
   3  -7   4       51.21       47.02      1.14 o 
   4  -7   4       16.76       15.74      0.46 o 
   5  -7   4        2.37        2.94      0.20 o 
   6  -7   4        6.27        6.07      0.23 o 
  -9  -6   4       97.10       90.75      2.08 o 
  -8  -6   4      100.65       98.26      2.18 o 
  -7  -6   4       14.04       15.97      0.57 o 
  -6  -6   4       47.03       46.74      1.15 o 
  -5  -6   4      164.50      171.04      3.17 o 
  -4  -6   4       79.44       86.06      1.80 o 
  -3  -6   4      225.99      234.86      3.33 o 
  -2  -6   4      196.52      186.99      3.12 o 
  -1  -6   4      208.06      178.20      2.56 o 
   0  -6   4       79.60       74.16      1.36 o 
   1  -6   4       11.73       14.08      0.62 o 
   2  -6   4        4.70        3.05      0.34 o 
   3  -6   4       39.73       34.37      0.80 o 
   4  -6   4      100.09       87.43      1.52 o 
   5  -6   4        2.21        3.47      0.27 o 
   6  -6   4       46.38       39.54      0.82 o 
   7  -6   4       57.50       59.40      1.43 o 
   8  -6   4       17.35       16.78      0.41 o 
 -10  -5   4       25.93       24.65      1.23 o 
  -9  -5   4       14.13       15.92      0.79 o 
  -8  -5   4       13.45       13.38      0.43 o 
  -7  -5   4       20.12       26.17      0.83 o 
  -6  -5   4       39.63       36.90      0.87 o 
  -5  -5   4       41.59       40.00      0.75 o 
  -4  -5   4       70.39       71.90      1.09 o 
  -3  -5   4        9.86       10.80      0.36 o 
  -2  -5   4       44.42       39.63      1.03 o 
  -1  -5   4       80.22       72.55      1.68 o 
   0  -5   4       21.34       19.16      0.63 o 
   1  -5   4        3.64        4.21      0.30 o 
   2  -5   4       37.47       37.91      0.74 o 
   3  -5   4       54.12       41.21      0.75 o 
   4  -5   4       22.80       17.61      0.43 o 
   5  -5   4       11.84       13.38      0.63 o 
   6  -5   4      128.09      125.70      2.15 o 
   7  -5   4      115.23      121.83      1.95 o 
   8  -5   4       18.95       20.37      0.50 o 
   9  -5   4       12.04       13.17      0.67 o 
 -11  -4   4        0.96        1.41      0.21 o 
 -10  -4   4        3.80        2.96      0.26 o 
  -9  -4   4       12.37       15.12      0.48 o 
  -8  -4   4       27.95       29.51      0.73 o 
  -7  -4   4      107.47       96.07      1.79 o 
  -6  -4   4       10.32        7.43      0.36 o 
  -5  -4   4      211.74      217.33      3.35 o 
  -4  -4   4      149.65      159.38      2.58 o 
  -3  -4   4        4.46        2.14      0.19 o 
  -2  -4   4      108.62      115.11      2.70 o 
  -1  -4   4       47.73       65.07      1.68 o 
   0  -4   4      193.16      206.95      6.21 o 
   1  -4   4      137.27      134.86      2.64 o 
   2  -4   4      307.40      296.82      5.29 o 
   3  -4   4       78.61       72.83      1.31 o 
   4  -4   4      229.02      222.50      2.88 o 
   5  -4   4      348.28      338.98      4.06 o 
   6  -4   4       54.30       54.18      1.32 o 
   7  -4   4       64.98       66.88      1.49 o 
   8  -4   4        6.11        6.88      0.58 o 
   9  -4   4      115.96      109.82      4.01 o 
 -11  -3   4        3.65        3.72      0.36 o 
 -10  -3   4       14.14       13.33      0.89 o 
  -9  -3   4       77.16       74.22      1.63 o 
  -8  -3   4      145.59      141.29      2.23 o 
  -7  -3   4       10.34        9.53      0.37 o 
  -6  -3   4       20.09       21.11      1.18 o 
  -5  -3   4        4.15        5.38      0.77 o 
  -4  -3   4      137.76      154.15      2.78 o 
  -3  -3   4      814.56      904.79     14.49 o 
  -2  -3   4      565.44      594.34      9.60 o 
  -1  -3   4       18.68       24.27      1.92 o 
   0  -3   4      550.40      586.35      9.86 o 
   1  -3   4      561.82      606.09     10.23 o 
   2  -3   4       92.50       96.86      2.00 o 
   3  -3   4      223.05      217.75      4.98 o 
   4  -3   4      265.19      264.42      3.76 o 
   5  -3   4      266.30      253.31      4.78 o 
   6  -3   4      280.87      265.05      5.69 o 
   7  -3   4       58.83       54.29      2.64 o 
   8  -3   4       24.14       22.82      1.58 o 
   9  -3   4       63.47       60.32      2.67 o 
  10  -3   4       20.11       18.97      1.18 o 
 -12  -2   4        0.81        1.78      0.23 o 
 -11  -2   4       12.82       12.55      0.64 o 
 -10  -2   4       43.45       43.70      1.63 o 
  -9  -2   4        7.77        7.30      0.41 o 
  -8  -2   4       39.35       36.29      0.79 o 
  -7  -2   4       14.29       13.79      0.73 o 
  -6  -2   4       98.30       97.05      2.34 o 
  -5  -2   4      439.04      435.25      7.12 o 
  -4  -2   4       41.34       54.64      1.55 o 
  -3  -2   4      322.97      332.22      5.51 o 
  -2  -2   4       42.97       46.98      0.98 o 
  -1  -2   4       19.61       30.15      1.62 o 
   0  -2   4      125.25      107.99      2.04 o 
   1  -2   4      288.07      302.81      5.25 o 
   2  -2   4       58.41       74.92      1.57 o 
   3  -2   4       36.11       34.67      1.06 o 
   4  -2   4      120.58      123.47      3.02 o 
   5  -2   4      112.71      114.77      2.41 o 
   6  -2   4      369.90      352.84     18.22 o 
   7  -2   4       89.71       92.60      2.30 o 
   8  -2   4      335.14      345.27     10.66 o 
   9  -2   4      110.32      116.68      2.89 o 
  10  -2   4       48.37       48.18      1.95 o 
 -12  -1   4       10.52       11.87      0.52 o 
 -11  -1   4       16.44       17.25      0.93 o 
 -10  -1   4        2.50        1.96      0.25 o 
  -9  -1   4      175.72      185.44      2.83 o 
  -8  -1   4      342.67      317.49      3.65 o 
  -7  -1   4       13.49       11.47      1.36 o 
  -6  -1   4      133.75      158.87      8.67 o 
  -5  -1   4      201.36      217.52      4.44 o 
  -4  -1   4       28.61       27.60      0.83 o 
  -3  -1   4      102.08      103.63      1.91 o 
  -2  -1   4     1187.49     1165.71     22.96 o 
  -1  -1   4      454.51      465.27      7.77 o 
   0  -1   4      214.57      212.22      3.69 o 
   1  -1   4      360.73      381.95      6.54 o 
   2  -1   4     1293.51     1290.38     36.18 o 
   3  -1   4     1045.04     1092.20     29.99 o 
   4  -1   4      156.72      144.56      2.75 o 
   5  -1   4       49.11       54.91      2.32 o 
   6  -1   4        3.77        4.10      0.59 o 
   7  -1   4       83.07       79.02      1.87 o 
   8  -1   4       60.99       61.89      1.38 o 
   9  -1   4       76.00       81.93      1.62 o 
  10  -1   4       57.69       58.85      1.70 o 
 -12   0   4       53.97       50.14      1.59 o 
 -11   0   4       64.64       70.22      1.45 o 
 -10   0   4       23.18       24.70      0.50 o 
  -9   0   4      203.80      191.32      2.37 o 
  -8   0   4      397.27      412.60      5.06 o 
  -7   0   4     1083.59     1071.02     24.39 o 
  -6   0   4       24.56       23.97      0.75 o 
  -4   0   4      703.06      781.70     15.26 o 
  -3   0   4      420.80      541.04     15.31 o 
  -2   0   4      687.28      754.42     21.07 o 
  -1   0   4       23.94       24.41      0.89 o 
   1   0   4      101.74      105.36      2.35 o 
   2   0   4     1424.24     1389.12     38.53 o 
   3   0   4      582.63      636.88     19.13 o 
   4   0   4       59.56       59.99      2.29 o 
   5   0   4       24.64       22.65      0.87 o 
   6   0   4       40.66       47.11      1.06 o 
   7   0   4        1.27        0.57      0.12 o 
   8   0   4      193.39      179.49      2.67 o 
   9   0   4       64.85       61.43      1.15 o 
  10   0   4       43.44       42.41      0.96 o 
  11   0   4        0.23        0.21      0.16 o 
 -12   1   4       10.45       12.20      0.51 o 
 -11   1   4       16.43       15.41      0.61 o 
 -10   1   4        2.38        2.33      0.22 o 
  -9   1   4      174.69      184.59      2.52 o 
  -8   1   4      340.88      320.01      4.74 o 
  -7   1   4       13.34       11.67      0.73 o 
  -6   1   4      133.28      153.71      4.98 o 
   1   1   4      361.77      397.46     11.65 o 
   3   1   4     1042.52     1062.74     32.18 o 
   4   1   4      154.90      145.54      4.77 o 
   5   1   4       47.95       54.56      3.03 o 
   6   1   4        3.87        5.39      0.41 o 
   7   1   4       82.17       76.16      1.31 o 
   8   1   4       60.24       61.08      0.99 o 
   9   1   4       76.78       82.66      1.47 o 
  10   1   4       58.15       59.62      1.20 o 
  11   1   4       17.70       16.55      1.31 o 
 -12   2   4        0.88        1.70      0.24 o 
 -11   2   4       12.47       12.05      0.51 o 
 -10   2   4       44.29       44.57      1.38 o 
  -9   2   4        7.50        7.44      0.37 o 
  -8   2   4       38.60       37.76      1.22 o 
  -7   2   4       14.65       13.19      0.87 o 
  -6   2   4       98.87       97.55      3.42 o 
  -5   2   4      439.28      411.88     12.90 o 
   2   2   4       59.20       73.28      2.60 o 
   3   2   4       35.80       35.52      1.44 o 
   4   2   4      119.70      121.94      4.11 o 
   5   2   4      113.06      116.53      4.01 o 
   6   2   4      369.15      342.33      6.60 o 
   7   2   4       89.99       91.54      2.16 o 
   8   2   4      335.17      328.59      4.39 o 
   9   2   4      110.68      114.89      1.57 o 
  10   2   4       48.01       49.75      1.10 o 
  11   2   4       37.93       41.09      0.92 o 
 -11   3   4        3.86        3.94      0.33 o 
 -10   3   4       13.94       13.64      0.43 o 
  -9   3   4       77.02       76.37      1.99 o 
  -8   3   4      147.05      142.22      4.80 o 
  -7   3   4       10.44       10.68      0.83 o 
  -6   3   4       19.54       20.49      1.18 o 
   3   3   4      223.55      219.74      6.94 o 
   4   3   4      264.00      279.74      8.43 o 
   5   3   4      268.98      256.92      8.12 o 
   7   3   4       59.38       50.39      1.78 o 
   8   3   4       23.88       23.27      0.67 o 
   9   3   4       61.99       58.40      1.00 o 
  10   3   4       19.67       20.68      0.65 o 
 -11   4   4        1.06        1.58      0.20 o 
 -10   4   4        3.94        2.83      0.22 o 
  -9   4   4       12.32       15.07      0.67 o 
  -8   4   4       27.90       29.34      1.47 o 
  -7   4   4      107.21       96.82      3.56 o 
   3   4   4       79.27       73.98      2.75 o 
   4   4   4      228.08      220.58      7.15 o 
   8   4   4        5.88        6.08      0.34 o 
   9   4   4      115.97      110.34      2.48 o 
  10   4   4        8.44        7.01      0.45 o 
 -10   5   4       26.03       23.62      0.72 o 
  -9   5   4       14.21       15.14      0.60 o 
  -8   5   4       13.33       12.57      0.85 o 
   3   5   4       53.25       41.34      1.84 o 
   8   5   4       19.10       20.59      0.83 o 
   9   5   4       12.53       14.11      0.59 o 
   7   6   4       57.95       56.88      1.71 o 
  -5  -8   5       38.32       39.92      1.02 o 
  -4  -8   5       10.17       12.92      0.55 o 
  -3  -8   5       14.57       13.31      0.56 o 
  -2  -8   5       24.88       25.37      0.94 o 
  -1  -8   5        9.53       12.67      0.48 o 
   0  -8   5       26.37       27.21      0.81 o 
   1  -8   5        6.97        9.18      0.36 o 
   2  -8   5        0.63        0.81      0.16 o 
   3  -8   5        5.86        4.46      0.25 o 
  -7  -7   5       32.47       33.00      1.00 o 
  -6  -7   5       61.64       67.68      2.53 o 
  -5  -7   5       17.84       21.29      1.42 o 
  -4  -7   5       92.24       96.46      2.08 o 
  -3  -7   5       67.86       59.63      1.19 o 
  -2  -7   5      189.13      169.86      3.27 o 
  -1  -7   5       94.96       83.98      1.91 o 
   0  -7   5      113.51      111.23      2.32 o 
   1  -7   5       32.32       38.74      1.09 o 
   2  -7   5       98.04      102.91      2.07 o 
   3  -7   5        7.96       10.82      0.46 o 
   4  -7   5        5.81        5.92      0.25 o 
   5  -7   5        0.74        1.74      0.18 o 
   6  -7   5        2.31        3.87      0.29 o 
  -9  -6   5       25.80       27.40      0.86 o 
  -8  -6   5        1.17        0.37      0.14 o 
  -7  -6   5       71.56       85.27      2.00 o 
  -6  -6   5       51.59       52.67      1.31 o 
  -5  -6   5       63.56       61.32      1.39 o 
  -4  -6   5       52.39       50.77      1.01 o 
  -3  -6   5        6.54        5.92      0.31 o 
  -2  -6   5       76.13       78.94      1.87 o 
  -1  -6   5      145.16      138.35      2.30 o 
   0  -6   5       89.38       85.66      1.35 o 
   1  -6   5        1.55        1.19      0.17 o 
   2  -6   5      190.97      176.07      2.74 o 
   3  -6   5      140.26      125.02      2.24 o 
   4  -6   5      118.00      124.47      1.99 o 
   5  -6   5       19.69       21.57      0.62 o 
   6  -6   5       10.08        9.76      0.36 o 
   7  -6   5        9.62       10.11      0.31 o 
 -10  -5   5        8.57        8.75      0.80 o 
  -9  -5   5        4.19        4.93      0.45 o 
  -8  -5   5       33.34       33.86      1.52 o 
  -7  -5   5       23.07       19.98      0.80 o 
  -6  -5   5       70.15       73.85      4.84 o 
  -5  -5   5       20.46       18.37      0.57 o 
  -4  -5   5       99.85       95.40      1.66 o 
  -3  -5   5      326.36      304.33      3.54 o 
  -2  -5   5       41.02       41.43      0.87 o 
  -1  -5   5      108.55       97.39      1.27 o 
   0  -5   5       24.81       22.64      0.47 o 
   1  -5   5       93.66       86.35      1.17 o 
   2  -5   5       34.43       33.23      0.61 o 
   3  -5   5      354.16      318.12      4.60 o 
   4  -5   5      147.06      136.31      2.21 o 
   5  -5   5       53.91       58.48      1.26 o 
   6  -5   5      154.60      154.71      2.40 o 
   7  -5   5       12.17       12.45      0.49 o 
   8  -5   5       44.35       47.76      1.28 o 
 -10  -4   5       36.36       34.15      1.19 o 
  -9  -4   5        9.04        7.11      0.51 o 
  -8  -4   5       26.88       26.49      0.80 o 
  -7  -4   5        2.91        2.78      0.31 o 
  -6  -4   5       75.17       73.93      1.30 o 
  -5  -4   5      255.95      223.70      2.62 o 
  -4  -4   5       53.91       60.38      1.64 o 
  -3  -4   5      195.09      208.20      3.91 o 
  -2  -4   5       60.48       59.82      1.43 o 
  -1  -4   5       54.50       47.63      1.83 o 
   0  -4   5        9.74       11.41      0.50 o 
   1  -4   5        8.04       11.88      0.95 o 
   2  -4   5      109.50      106.26      1.97 o 
   3  -4   5      182.94      178.00      2.59 o 
   4  -4   5      388.35      376.83      5.25 o 
   5  -4   5      105.52      102.36      2.55 o 
   6  -4   5      101.84      109.73      2.73 o 
   7  -4   5       42.78       43.73      1.37 o 
   8  -4   5       11.59       10.46      0.73 o 
   9  -4   5        8.69        9.78      0.78 o 
 -11  -3   5       15.51       19.20      1.15 o 
 -10  -3   5        9.09        9.86      0.60 o 
  -9  -3   5       18.20       18.35      0.89 o 
  -8  -3   5        0.86        1.33      0.25 o 
  -7  -3   5        3.10        2.36      0.24 o 
  -6  -3   5      508.01      491.31      5.65 o 
  -5  -3   5      290.25      316.71      6.41 o 
  -4  -3   5      168.82      174.64      3.20 o 
  -3  -3   5       97.44      107.27      3.16 o 
  -2  -3   5      182.05      214.75      7.35 o 
  -1  -3   5      251.33      260.39      6.67 o 
   0  -3   5      147.82      155.67      5.63 o 
   1  -3   5      153.30      149.65      3.49 o 
   2  -3   5      114.44      105.21      2.89 o 
   3  -3   5        1.04        1.18      0.18 o 
   4  -3   5       56.95       50.41      1.13 o 
   5  -3   5      348.27      332.46      5.67 o 
   6  -3   5      313.84      304.66      9.83 o 
   7  -3   5       99.56       97.25      3.87 o 
   8  -3   5        6.60        6.23      0.90 o 
   9  -3   5      106.21      109.73      4.11 o 
 -11  -2   5        6.54        6.95      0.48 o 
 -10  -2   5        3.46        3.41      0.44 o 
  -9  -2   5       43.04       41.97      1.06 o 
  -8  -2   5      124.96      123.61      2.36 o 
  -7  -2   5      318.07      281.80      4.05 o 
  -6  -2   5       23.12       23.39      0.89 o 
  -5  -2   5      285.51      260.48      4.45 o 
  -4  -2   5       47.01       47.48      1.62 o 
  -3  -2   5       16.59       20.47      1.02 o 
  -2  -2   5      181.15      203.94      6.10 o 
  -1  -2   5      241.03      228.84      6.76 o 
   0  -2   5       30.10       31.03      0.81 o 
   1  -2   5       23.84       28.60      0.79 o 
   2  -2   5       73.32       74.24      1.65 o 
   3  -2   5       16.43       13.86      0.66 o 
   4  -2   5       26.36       25.95      1.03 o 
   5  -2   5      646.93      612.75     28.66 o 
   6  -2   5      379.21      352.13      7.26 o 
   7  -2   5      155.44      151.72      5.75 o 
   8  -2   5      108.70      106.29      4.21 o 
   9  -2   5       63.35       64.21      2.82 o 
  10  -2   5       10.17        9.57      0.79 o 
 -12  -1   5        6.70        8.65      0.41 o 
 -11  -1   5      112.53      118.23      2.58 o 
 -10  -1   5       29.99       29.41      0.86 o 
  -9  -1   5       42.45       44.07      1.16 o 
  -8  -1   5      164.64      163.76      3.33 o 
  -7  -1   5       44.85       43.80      1.34 o 
  -6  -1   5       99.88       98.19      3.43 o 
  -5  -1   5       95.26       90.16      1.80 o 
  -4  -1   5      652.38      712.99     20.22 o 
  -3  -1   5      107.53      114.66      3.70 o 
  -2  -1   5      958.29      954.92     26.67 o 
  -1  -1   5      210.17      243.82      7.18 o 
   0  -1   5      578.65      599.59     12.37 o 
   1  -1   5     1011.92     1004.89     20.46 o 
   2  -1   5      159.91      154.70      4.13 o 
   3  -1   5      128.12      124.69      2.44 o 
   4  -1   5      114.26      114.44      2.84 o 
   5  -1   5      517.17      504.69     16.92 o 
   6  -1   5      110.62       95.73      1.65 o 
   7  -1   5       54.50       54.51      1.23 o 
   8  -1   5       11.92       11.37      0.66 o 
   9  -1   5       34.10       33.20      1.81 o 
  10  -1   5       77.04       76.83      1.99 o 
 -12   0   5       36.32       25.46      1.26 o 
 -11   0   5       16.45       17.44      0.82 o 
 -10   0   5      109.74      103.72      1.73 o 
  -9   0   5      221.99      207.95      2.77 o 
  -8   0   5      296.65      289.44      4.13 o 
  -7   0   5      299.96      339.34     10.59 o 
  -6   0   5        6.84        7.14      0.33 o 
  -5   0   5        1.28        0.26      0.10 o 
  -3   0   5     1195.30     1229.37     34.26 o 
  -2   0   5       51.10       64.74      2.28 o 
  -1   0   5      542.95      533.33     10.94 o 
   1   0   5     1270.69     1282.25     35.66 o 
   2   0   5      167.73      195.91      6.18 o 
   3   0   5      116.74      116.19      3.93 o 
   4   0   5       11.54       13.39      0.63 o 
   5   0   5      332.70      303.88      6.84 o 
   6   0   5        8.50        9.89      0.32 o 
   7   0   5       72.90       64.00      0.99 o 
   8   0   5      193.15      189.89      2.75 o 
   9   0   5        0.20        0.47      0.18 o 
  10   0   5       20.54       22.19      0.76 o 
 -12   1   5        7.00        9.27      0.40 o 
 -11   1   5      112.69      117.75      2.76 o 
 -10   1   5       30.23       30.05      0.73 o 
  -9   1   5       42.07       44.76      1.15 o 
  -8   1   5      163.75      159.52      2.58 o 
  -7   1   5       44.97       42.69      1.27 o 
  -6   1   5       99.23       97.46      2.40 o 
  -5   1   5       95.18       89.78      2.99 o 
   0   1   5      578.68      610.08     18.05 o 
   2   1   5      161.36      162.50      5.05 o 
   3   1   5      127.77      129.32      4.20 o 
   4   1   5      113.73      114.31      3.96 o 
   5   1   5      516.63      500.67     10.92 o 
   6   1   5      110.87       95.84      1.61 o 
   7   1   5       55.21       55.83      1.20 o 
   8   1   5       12.37       12.80      0.79 o 
   9   1   5       34.29       33.73      0.75 o 
  10   1   5       76.90       77.25      3.12 o 
 -11   2   5        6.39        7.06      0.31 o 
 -10   2   5        3.48        3.55      0.45 o 
  -9   2   5       43.30       42.01      0.91 o 
  -8   2   5      125.13      125.65      2.13 o 
  -7   2   5      318.01      300.41      9.55 o 
  -6   2   5       23.28       22.37      1.15 o 
  -5   2   5      285.86      251.91      7.98 o 
  -4   2   5       46.48       45.30      1.80 o 
   1   2   5       23.23       27.86      1.25 o 
   2   2   5       72.47       77.37      2.69 o 
   3   2   5       16.23       13.85      0.80 o 
   4   2   5       25.99       28.30      1.32 o 
   5   2   5      646.21      592.49     18.47 o 
   6   2   5      379.65      350.25      6.73 o 
   7   2   5      155.88      152.91      2.31 o 
   8   2   5      110.38      111.29      1.68 o 
   9   2   5       63.63       67.48      0.98 o 
  10   2   5       10.32       11.54      0.37 o 
 -11   3   5       15.56       18.27      1.12 o 
 -10   3   5        9.45       10.78      0.57 o 
  -9   3   5       18.19       19.00      0.64 o 
  -8   3   5        0.87        1.28      0.63 o 
  -7   3   5        3.02        2.75      0.48 o 
  -6   3   5      507.97      513.36     14.99 o 
  -5   3   5      289.53      292.98      9.52 o 
   2   3   5      115.97      107.83      3.70 o 
   3   3   5        1.14        1.32      0.28 o 
   4   3   5       56.91       53.51      2.10 o 
   5   3   5      350.24      331.05     10.51 o 
   7   3   5       98.53       92.72      2.20 o 
   8   3   5        6.41        6.59      0.29 o 
   9   3   5      107.66      115.95      1.63 o 
  10   3   5        3.07        3.14      0.27 o 
 -10   4   5       36.78       34.55      1.00 o 
  -9   4   5        8.77        6.69      0.44 o 
  -8   4   5       26.94       26.39      1.28 o 
  -7   4   5        3.00        3.09      0.51 o 
  -6   4   5       76.11       76.23      2.88 o 
   2   4   5      110.48      106.88      3.82 o 
   3   4   5      184.55      179.54      5.92 o 
   7   4   5       42.47       39.49      1.48 o 
   8   4   5       11.42       11.21      0.69 o 
   9   4   5        8.48       10.12      0.39 o 
  -8   5   5       33.08       35.33      1.48 o 
  -7   5   5       23.19       17.68      1.04 o 
   8   5   5       44.74       50.31      1.05 o 
   7   6   5        9.33        9.76      0.51 o 
  -4  -8   6       50.05       47.07      1.15 o 
  -3  -8   6       13.47       12.99      0.53 o 
  -2  -8   6       21.01       17.86      0.65 o 
  -1  -8   6        4.40        4.17      0.37 o 
   0  -8   6        5.67        4.39      0.31 o 
   1  -8   6       87.16       87.43      1.87 o 
   2  -8   6       27.25       30.95      0.77 o 
  -6  -7   6       96.16       87.91      2.10 o 
  -5  -7   6       20.28       17.12      0.62 o 
  -4  -7   6       74.72       72.15      1.26 o 
  -3  -7   6      122.12      112.28      1.81 o 
  -2  -7   6        7.16        6.05      0.45 o 
  -1  -7   6       29.03       26.45      0.87 o 
   0  -7   6       72.51       77.34      1.70 o 
   1  -7   6       55.85       58.74      1.36 o 
   2  -7   6       27.66       30.64      0.83 o 
   3  -7   6       22.59       26.27      1.21 o 
   4  -7   6        1.65        1.99      0.23 o 
  -8  -6   6       39.67       39.96      1.00 o 
  -7  -6   6       86.43       94.69      2.40 o 
  -6  -6   6       13.19       14.54      0.59 o 
  -5  -6   6       49.47       43.85      0.88 o 
  -4  -6   6       77.55       70.76      1.16 o 
  -3  -6   6      162.17      156.52      2.16 o 
  -2  -6   6       36.80       38.12      0.97 o 
  -1  -6   6        1.45        1.39      0.17 o 
   0  -6   6       92.26       81.58      1.30 o 
   1  -6   6       22.47       20.08      0.58 o 
   2  -6   6       32.32       29.46      1.27 o 
   3  -6   6       54.56       57.52      1.10 o 
   4  -6   6       18.67       18.14      0.56 o 
   5  -6   6       20.51       22.18      0.58 o 
   6  -6   6       12.42       12.57      0.60 o 
   7  -6   6       33.59       31.03      1.00 o 
  -9  -5   6       15.63       19.02      0.68 o 
  -8  -5   6      200.35      208.62      4.57 o 
  -7  -5   6       12.95       17.18      1.20 o 
  -6  -5   6       14.41       14.28      0.54 o 
  -5  -5   6      174.58      175.68      2.64 o 
  -4  -5   6       41.29       38.44      1.05 o 
  -3  -5   6       43.26       39.20      0.89 o 
  -2  -5   6       32.39       30.47      0.73 o 
  -1  -5   6       53.78       50.36      0.81 o 
   0  -5   6       84.26       78.86      1.24 o 
   1  -5   6      102.67       88.77      2.61 o 
   2  -5   6      153.70      133.13      3.02 o 
   3  -5   6      129.89      127.09      3.27 o 
   4  -5   6       14.90       14.30      0.56 o 
   5  -5   6        6.84        6.43      0.43 o 
   6  -5   6       33.21       33.37      1.34 o 
   7  -5   6       13.27       15.02      0.60 o 
 -10  -4   6       14.78       13.14      2.37 o 
  -9  -4   6        4.18        3.87      0.28 o 
  -8  -4   6       13.83       10.08      0.58 o 
  -7  -4   6       13.34       13.88      0.67 o 
  -6  -4   6      104.93      105.82      1.69 o 
  -5  -4   6       19.74       21.30      1.35 o 
  -4  -4   6       97.60       90.72      1.53 o 
  -3  -4   6        5.79        5.61      0.28 o 
  -2  -4   6       16.36       15.30      0.63 o 
  -1  -4   6       10.04        7.82      0.45 o 
   0  -4   6      191.94      180.33      3.49 o 
   1  -4   6      339.44      329.13      4.10 o 
   2  -4   6      498.00      474.95      5.74 o 
   3  -4   6      392.26      381.91      6.32 o 
   4  -4   6       36.34       34.77      1.50 o 
   5  -4   6       91.81       86.04      2.22 o 
   6  -4   6       40.46       40.72      1.32 o 
   7  -4   6       46.84       47.49      1.75 o 
   8  -4   6        5.85        7.02      0.70 o 
 -11  -3   6        0.27        0.64      0.33 o 
 -10  -3   6       30.68       29.56      0.99 o 
  -9  -3   6       43.06       42.06      1.68 o 
  -8  -3   6        5.77        6.43      0.35 o 
  -7  -3   6       34.91       35.23      1.52 o 
  -6  -3   6       49.80       46.44      0.77 o 
  -5  -3   6      224.67      235.26      3.69 o 
  -4  -3   6       47.59       48.27      1.98 o 
  -3  -3   6      147.50      152.34      4.80 o 
  -2  -3   6      126.30      134.03      3.29 o 
  -1  -3   6       71.88       67.30      1.91 o 
   0  -3   6       47.95       42.54      1.76 o 
   1  -3   6       81.18       77.00      2.97 o 
   2  -3   6       18.33       20.15      0.69 o 
   3  -3   6       93.65       91.81      1.96 o 
   4  -3   6      437.06      406.33      6.03 o 
   5  -3   6       20.59       18.09      0.83 o 
   6  -3   6       69.60       67.45      3.01 o 
   7  -3   6       41.26       40.75      2.10 o 
   8  -3   6        1.39        1.45      0.45 o 
 -11  -2   6       20.77       21.71      0.92 o 
 -10  -2   6       23.74       26.20      0.96 o 
  -9  -2   6        8.85        9.07      0.37 o 
  -8  -2   6       39.09       38.63      1.04 o 
  -7  -2   6       71.38       70.75      1.58 o 
  -6  -2   6      117.92      104.20      4.02 o 
  -5  -2   6      309.68      305.41      8.00 o 
  -4  -2   6       12.14       13.48      0.56 o 
  -3  -2   6      266.05      265.43      5.54 o 
  -2  -2   6      182.98      188.11      4.01 o 
  -1  -2   6        5.32        3.44      0.27 o 
   0  -2   6       61.27       60.21      3.82 o 
   1  -2   6       45.48       49.11      1.11 o 
   2  -2   6      184.50      159.68      3.00 o 
   3  -2   6      283.55      268.40      6.09 o 
   4  -2   6      642.19      591.64     10.24 o 
   5  -2   6      594.54      559.75     11.09 o 
   6  -2   6      122.33      121.30      2.85 o 
   7  -2   6       90.93       94.03      3.73 o 
   8  -2   6       68.73       71.34      3.00 o 
   9  -2   6       21.40       23.21      1.37 o 
 -11  -1   6      110.77      105.48      2.28 o 
 -10  -1   6      102.35       94.36      1.80 o 
  -9  -1   6       95.33       92.73      1.90 o 
  -8  -1   6        6.19        7.17      0.38 o 
  -7  -1   6       93.07       92.95      1.66 o 
  -6  -1   6      222.77      226.15      7.04 o 
  -5  -1   6       51.68       39.72      1.83 o 
  -4  -1   6      379.79      360.56      7.65 o 
  -3  -1   6       63.73       70.64      5.53 o 
  -2  -1   6      293.72      282.02      8.41 o 
  -1  -1   6        8.83       11.73      0.74 o 
   0  -1   6      190.62      214.48      4.74 o 
   1  -1   6      186.41      184.43      6.76 o 
   2  -1   6      225.12      226.59      5.91 o 
   3  -1   6       46.87       41.12      1.59 o 
   4  -1   6       37.53       31.63      1.13 o 
   5  -1   6       11.45       12.89      0.34 o 
   6  -1   6       28.36       29.48      0.88 o 
   7  -1   6       75.15       72.58      2.02 o 
   8  -1   6       48.26       47.43      1.38 o 
   9  -1   6       13.21       12.34      0.97 o 
 -11   0   6      107.71      114.76      2.57 o 
 -10   0   6      251.22      250.42      5.58 o 
  -9   0   6      175.86      160.54      2.52 o 
  -8   0   6       67.84       52.47      1.08 o 
  -7   0   6       60.74       56.00      2.22 o 
  -6   0   6       17.81       17.72      1.12 o 
  -5   0   6       10.95        6.96      0.31 o 
  -4   0   6      483.19      485.68     10.18 o 
  -3   0   6       50.53       39.87      1.33 o 
  -1   0   6      133.95      121.53      2.76 o 
   0   0   6        0.32        2.08      0.29 o 
   1   0   6       60.91       56.24      2.07 o 
   2   0   6       57.50       71.04      3.39 o 
   3   0   6      121.52      127.23      3.12 o 
   4   0   6       82.71       74.30      2.07 o 
   5   0   6       51.75       50.59      1.54 o 
   6   0   6       18.50       21.33      0.48 o 
   7   0   6      326.79      309.41      4.18 o 
   8   0   6        0.40        0.84      0.19 o 
   9   0   6       11.51       13.89      0.72 o 
 -11   1   6      110.00      107.22      3.59 o 
 -10   1   6      101.94       94.50      1.57 o 
  -9   1   6       95.05       94.81      1.91 o 
  -8   1   6        6.18        7.75      0.71 o 
  -7   1   6       92.30       92.89      1.85 o 
  -6   1   6      222.93      214.86      6.68 o 
  -5   1   6       52.54       48.89      1.65 o 
  -4   1   6      379.14      360.31     10.71 o 
  -3   1   6       62.37       61.82      2.22 o 
  -2   1   6      292.10      284.08      8.68 o 
  -1   1   6        8.67       10.85      0.61 o 
   0   1   6      191.22      224.04      6.81 o 
   1   1   6      186.21      175.43      6.45 o 
   2   1   6      226.58      229.33      7.20 o 
   3   1   6       46.71       43.28      1.79 o 
   4   1   6       38.81       33.93      1.17 o 
   5   1   6       12.41       13.31      0.44 o 
   6   1   6       29.14       30.53      0.79 o 
   7   1   6       76.11       72.52      1.11 o 
   8   1   6       48.83       46.85      0.75 o 
   9   1   6       13.29       13.64      0.53 o 
 -11   2   6       21.04       19.80      1.12 o 
 -10   2   6       23.49       25.47      0.71 o 
  -9   2   6        9.15        8.80      0.47 o 
  -8   2   6       38.49       37.23      0.85 o 
  -7   2   6       71.23       74.26      2.52 o 
  -6   2   6      118.79      111.90      3.61 o 
  -5   2   6      309.17      305.44      9.30 o 
  -4   2   6       12.00       13.46      0.76 o 
  -3   2   6      266.08      247.53      7.89 o 
  -2   2   6      181.78      173.27      5.63 o 
   0   2   6       60.93       57.50      3.71 o 
   1   2   6       44.90       50.18      3.15 o 
   2   2   6      183.55      161.13      5.84 o 
   3   2   6      282.09      278.11      8.62 o 
   4   2   6      642.15      593.23     18.12 o 
   5   2   6      596.05      547.86     10.26 o 
   6   2   6      121.82      118.28      2.17 o 
   7   2   6       90.55       92.79      1.52 o 
   8   2   6       67.74       72.03      1.06 o 
   9   2   6       21.47       26.40      0.64 o 
  10   2   6       16.28       14.02      0.62 o 
 -10   3   6       30.77       29.69      1.55 o 
  -9   3   6       43.14       42.27      0.98 o 
  -8   3   6        5.76        6.25      0.42 o 
  -7   3   6       35.23       35.89      1.55 o 
  -6   3   6       48.67       47.37      1.92 o 
  -5   3   6      223.46      240.84      7.45 o 
  -4   3   6       46.70       46.95      1.89 o 
  -3   3   6      146.83      148.15      4.84 o 
   1   3   6       80.84       81.39      2.94 o 
   2   3   6       18.17       19.00      1.07 o 
   3   3   6       92.32       82.91      3.22 o 
   6   3   6       68.83       70.25      2.20 o 
   7   3   6       41.23       40.45      0.95 o 
   8   3   6        1.50        1.56      0.21 o 
   9   3   6       13.91       15.93      0.76 o 
 -10   4   6       14.90       14.55      0.67 o 
  -9   4   6        4.09        3.62      0.30 o 
  -8   4   6       13.75       11.69      0.70 o 
  -7   4   6       13.35       12.05      0.81 o 
  -6   4   6      105.52      103.37      3.68 o 
  -5   4   6       19.68       17.91      1.08 o 
   1   4   6      340.98      327.94     10.47 o 
   2   4   6      498.56      485.05     14.77 o 
   7   4   6       47.57       49.03      1.79 o 
   8   4   6        6.21        8.34      0.30 o 
  -9   5   6       15.44       18.37      0.85 o 
  -8   5   6      201.62      205.33      6.38 o 
  -7   5   6       12.60       13.70      0.84 o 
  -6   5   6       15.11       13.80      0.87 o 
   7   5   6       13.76       15.77      0.70 o 
  -1  -8   7       14.05       12.50      0.44 o 
  -6  -7   7      119.62      111.09      3.49 o 
  -5  -7   7       26.25       22.57      0.83 o 
  -4  -7   7       17.75       14.17      0.69 o 
  -3  -7   7       25.60       26.93      0.99 o 
  -2  -7   7        5.12        5.52      0.38 o 
  -1  -7   7        8.80       10.54      0.57 o 
   0  -7   7       56.50       55.18      1.25 o 
   1  -7   7       30.62       32.58      0.83 o 
   2  -7   7       20.39       18.37      0.68 o 
   3  -7   7       15.35       18.49      0.96 o 
   4  -7   7        4.13        3.70      0.31 o 
  -7  -6   7      109.25      112.71      2.36 o 
  -6  -6   7       33.56       32.70      0.66 o 
  -5  -6   7       26.26       24.93      0.79 o 
  -4  -6   7        9.22       12.75      0.68 o 
  -3  -6   7      151.67      149.66      2.04 o 
  -2  -6   7       57.40       58.32      1.00 o 
  -1  -6   7       37.30       33.05      0.68 o 
   0  -6   7        6.31        5.18      0.27 o 
   1  -6   7      383.51      378.16      5.83 o 
   2  -6   7       23.80       25.61      0.63 o 
   3  -6   7      153.32      149.56      2.58 o 
   4  -6   7       10.73       11.96      0.47 o 
   5  -6   7       34.09       34.85      0.87 o 
   6  -6   7       10.18       11.55      0.48 o 
  -9  -5   7       17.14       18.84      0.59 o 
  -8  -5   7       33.58       33.50      0.98 o 
  -7  -5   7        4.94        5.12      0.35 o 
  -6  -5   7        8.48        8.04      0.42 o 
  -5  -5   7      132.31      133.00      2.32 o 
  -4  -5   7        0.50        1.02      0.23 o 
  -3  -5   7       52.54       49.89      0.96 o 
  -2  -5   7        5.27        5.88      0.32 o 
  -1  -5   7       23.21       23.02      0.59 o 
   0  -5   7        0.48        0.65      0.16 o 
   1  -5   7      213.56      191.09      3.73 o 
   2  -5   7       40.39       43.15      1.45 o 
   3  -5   7       54.66       55.73      1.49 o 
   4  -5   7       11.91       10.44      0.69 o 
   5  -5   7        9.23       10.09      0.67 o 
   6  -5   7        6.85        5.88      0.47 o 
   7  -5   7       59.86       68.08      2.02 o 
 -10  -4   7        6.27        6.33      0.61 o 
  -9  -4   7       11.42       13.16      0.58 o 
  -8  -4   7       18.54       14.82      0.52 o 
  -7  -4   7      101.96       97.21      1.83 o 
  -6  -4   7        0.01        0.73      0.20 o 
  -5  -4   7      174.80      166.19      2.83 o 
  -4  -4   7       28.73       26.26      0.80 o 
  -3  -4   7       86.98       78.27      1.65 o 
  -2  -4   7       88.46       84.64      1.34 o 
  -1  -4   7      343.47      319.61      4.36 o 
   0  -4   7      239.61      220.32      3.14 o 
   1  -4   7      150.66      138.21      2.12 o 
   2  -4   7      200.80      195.93      3.16 o 
   3  -4   7       99.39      105.89      2.50 o 
   4  -4   7      153.82      160.13      4.71 o 
   5  -4   7        6.87        7.57      0.64 o 
   6  -4   7       61.54       64.05      2.19 o 
   7  -4   7       66.11       62.05      1.60 o 
 -10  -3   7       18.46       17.79      1.17 o 
  -9  -3   7       19.43       22.55      0.97 o 
  -8  -3   7       38.20       38.90      0.99 o 
  -7  -3   7       82.96       84.06      1.86 o 
  -6  -3   7       61.33       55.51      1.09 o 
  -5  -3   7      131.15      133.73      1.72 o 
  -4  -3   7      177.90      159.78      2.14 o 
  -3  -3   7        9.92       10.38      0.44 o 
  -2  -3   7      126.82      121.06      3.99 o 
  -1  -3   7       21.02       22.32      1.19 o 
   0  -3   7      144.44      145.97      4.65 o 
   1  -3   7      165.45      165.45      3.00 o 
   2  -3   7       49.03       43.96      0.89 o 
   3  -3   7      117.68      115.38      2.71 o 
   4  -3   7      157.12      144.55      4.37 o 
   5  -3   7       40.74       43.66      1.37 o 
   6  -3   7       68.36       67.97      2.88 o 
   7  -3   7       66.85       70.10      2.90 o 
   8  -3   7        1.98        1.41      0.38 o 
 -10  -2   7        7.23        5.69      0.32 o 
  -9  -2   7       18.47       18.12      0.62 o 
  -8  -2   7       28.39       25.57      0.66 o 
  -7  -2   7      193.20      188.69      2.71 o 
  -6  -2   7      101.94       98.44      1.98 o 
  -5  -2   7       77.89       65.29      1.19 o 
  -4  -2   7       40.00       46.65      1.32 o 
  -3  -2   7       70.40       67.04      2.87 o 
  -2  -2   7       51.83       50.32      1.38 o 
  -1  -2   7       55.43       49.30      1.37 o 
   0  -2   7      180.82      167.83      4.85 o 
   1  -2   7      135.01      118.61      2.26 o 
   2  -2   7       62.65       56.61      1.74 o 
   3  -2   7      898.58      824.15     13.54 o 
   4  -2   7      398.16      389.46     10.67 o 
   5  -2   7      103.72       86.69      2.82 o 
   6  -2   7        4.05        3.05      0.34 o 
   7  -2   7       15.91       16.94      1.20 o 
   8  -2   7       31.91       30.43      1.59 o 
 -11  -1   7       42.96       31.95      1.54 o 
 -10  -1   7       15.49       14.94      0.42 o 
  -9  -1   7       13.56       12.83      0.61 o 
  -8  -1   7       55.32       49.87      1.24 o 
  -7  -1   7       51.96       59.38      1.47 o 
  -6  -1   7        2.12        3.57      0.65 o 
  -5  -1   7       69.30       75.73      2.79 o 
  -4  -1   7       13.64       16.54      1.00 o 
  -3  -1   7      136.12      146.75      3.43 o 
  -2  -1   7      290.28      277.13      6.04 o 
  -1  -1   7       66.86       69.72      2.65 o 
   0  -1   7      114.94      107.83      2.66 o 
   1  -1   7      337.48      301.74      6.69 o 
   2  -1   7       14.92       14.06      0.66 o 
   3  -1   7       15.36       12.91      0.45 o 
   4  -1   7       10.68       10.23      0.40 o 
   5  -1   7        4.47        5.89      0.43 o 
   6  -1   7        0.73        0.52      0.25 o 
   7  -1   7       36.48       35.07      1.16 o 
   8  -1   7       17.63       15.82      1.11 o 
   9  -1   7       16.78       19.10      1.10 o 
 -11   0   7       41.59       41.15      0.81 o 
 -10   0   7       64.70       53.27      1.96 o 
  -9   0   7        4.04        3.74      0.33 o 
  -8   0   7      123.72      125.98      2.05 o 
  -7   0   7       93.83       85.79      2.03 o 
  -6   0   7      280.68      284.86     12.70 o 
  -5   0   7       59.95       69.06      2.77 o 
  -4   0   7       28.33       33.24      1.64 o 
  -3   0   7      461.73      414.68      8.74 o 
  -2   0   7      514.33      509.86     15.40 o 
  -1   0   7      436.31      427.35     13.02 o 
   0   0   7      230.42      238.01      5.32 o 
   1   0   7        5.89        9.73      0.51 o 
   2   0   7      381.28      367.99      8.09 o 
   3   0   7       11.92       11.05      0.61 o 
   4   0   7      353.13      329.99      9.29 o 
   5   0   7      228.64      217.72      2.76 o 
   6   0   7      149.64      159.14      2.31 o 
   7   0   7       28.23       30.21      0.88 o 
   8   0   7       20.39       20.15      0.81 o 
   9   0   7        0.11        0.17      0.22 o 
 -11   1   7       42.74       36.43      1.02 o 
 -10   1   7       15.41       15.27      0.54 o 
  -9   1   7       13.45       12.75      0.52 o 
  -8   1   7       54.99       50.47      1.41 o 
  -7   1   7       52.41       59.35      1.64 o 
  -6   1   7        2.12        3.02      0.30 o 
  -5   1   7       68.59       72.22      2.32 o 
  -4   1   7       14.03       16.82      0.76 o 
  -3   1   7      136.90      145.02      4.51 o 
  -2   1   7      290.30      282.21      8.33 o 
  -1   1   7       65.90       68.48      1.66 o 
   0   1   7      115.24      109.71      2.51 o 
   1   1   7      339.81      302.99      9.42 o 
   2   1   7       14.02       12.92      0.64 o 
   3   1   7       15.11       12.94      0.49 o 
   4   1   7       10.85       10.14      0.38 o 
   5   1   7        4.69        6.17      0.36 o 
   6   1   7        0.91        0.25      0.17 o 
   7   1   7       36.17       33.64      0.61 o 
   8   1   7       17.75       16.72      0.61 o 
   9   1   7       16.65       20.88      1.01 o 
 -11   2   7       39.07       41.94      1.54 o 
 -10   2   7        7.12        5.96      0.49 o 
  -9   2   7       18.47       18.67      0.71 o 
  -8   2   7       28.04       24.48      0.65 o 
  -7   2   7      194.83      191.34      3.44 o 
  -6   2   7      101.01       98.44      4.43 o 
  -5   2   7       78.56       68.03      2.34 o 
  -4   2   7       39.80       47.87      1.79 o 
  -3   2   7       70.12       67.93      2.36 o 
  -2   2   7       52.34       49.31      1.82 o 
  -1   2   7       55.94       50.21      1.33 o 
   0   2   7      179.53      168.91      3.80 o 
   1   2   7      135.43      118.79      2.78 o 
   2   2   7       62.55       61.49      2.34 o 
   3   2   7      895.30      831.78     24.97 o 
   4   2   7      399.97      381.07      9.16 o 
   5   2   7      101.83       79.87      1.62 o 
   6   2   7        4.23        3.88      0.32 o 
   7   2   7       15.79       17.19      0.46 o 
   8   2   7       32.47       31.23      0.52 o 
   9   2   7       78.86       85.31      1.72 o 
 -10   3   7       18.02       19.16      0.74 o 
  -9   3   7       19.89       21.96      0.79 o 
  -8   3   7       37.91       40.63      1.10 o 
  -7   3   7       82.49       85.42      2.07 o 
  -6   3   7       60.60       56.04      2.09 o 
  -5   3   7      131.24      133.85      4.38 o 
  -4   3   7      178.70      165.23      5.17 o 
  -3   3   7       10.06       11.06      0.69 o 
  -2   3   7      126.63      115.10      3.87 o 
  -1   3   7       20.45       20.57      0.75 o 
   0   3   7      143.06      145.10      3.39 o 
   1   3   7      164.94      169.68      3.85 o 
   2   3   7       50.01       45.28      1.29 o 
   5   3   7       40.97       41.51      1.56 o 
   6   3   7       68.20       67.92      1.60 o 
   7   3   7       67.08       73.50      1.20 o 
   8   3   7        1.92        2.23      0.16 o 
 -10   4   7        6.40        6.51      0.36 o 
  -9   4   7       11.31       13.42      0.71 o 
  -8   4   7       18.69       15.72      0.57 o 
  -7   4   7      102.18       98.87      3.29 o 
  -6   4   7        0.02        0.49      0.22 o 
  -5   4   7      175.73      166.39      5.36 o 
  -4   4   7       29.21       26.53      1.25 o 
  -3   4   7       86.05       76.92      2.77 o 
   2   4   7      201.01      192.56      6.15 o 
   6   4   7       61.63       61.42      1.92 o 
   7   4   7       65.94       65.32      1.16 o 
   8   4   7      122.84      136.76      2.92 o 
  -9   5   7       16.57       18.92      0.76 o 
  -8   5   7       32.97       32.01      1.27 o 
  -7   5   7        5.01        4.91      0.41 o 
  -6   5   7        8.28        7.70      0.58 o 
  -5   5   7      131.49      128.25      4.32 o 
   6   5   7        7.05        6.42      0.45 o 
   7   5   7       59.59       67.48      1.29 o 
  -5   6   7       25.85       22.47      1.06 o 
  -4  -7   8       13.28       12.41      0.54 o 
  -3  -7   8        1.25        0.96      0.22 o 
  -2  -7   8       11.54        9.81      0.51 o 
  -1  -7   8       36.63       32.12      0.98 o 
   0  -7   8       41.62       45.28      1.19 o 
   1  -7   8       20.12       18.66      0.67 o 
   2  -7   8       23.81       19.51      0.83 o 
  -7  -6   8       30.45       27.13      1.24 o 
  -6  -6   8       19.11       19.11      0.51 o 
  -5  -6   8       15.68       16.00      0.53 o 
  -4  -6   8       16.11       14.99      0.43 o 
  -3  -6   8       35.87       36.33      0.92 o 
  -2  -6   8       34.07       30.07      0.60 o 
  -1  -6   8       69.06       73.32      1.57 o 
   0  -6   8       27.21       28.34      0.65 o 
   1  -6   8       81.60       87.14      2.54 o 
   2  -6   8        6.95        5.69      0.40 o 
   3  -6   8        5.00        4.73      0.28 o 
   4  -6   8       10.30       11.83      0.52 o 
  -8  -5   8        1.93        2.28      0.37 o 
  -7  -5   8       33.40       36.88      0.81 o 
  -6  -5   8       19.40       21.78      0.63 o 
  -5  -5   8       27.02       24.04      0.70 o 
  -4  -5   8        5.32        4.85      0.34 o 
  -3  -5   8       42.23       43.07      1.14 o 
  -2  -5   8       95.15       97.12      2.01 o 
  -1  -5   8       33.19       31.75      0.75 o 
   0  -5   8       76.36       73.02      1.42 o 
   1  -5   8      109.47      113.41      3.38 o 
   2  -5   8      176.89      170.43      3.61 o 
   3  -5   8       23.70       24.68      1.08 o 
   4  -5   8       11.96       11.22      0.66 o 
   5  -5   8       25.72       28.38      1.09 o 
   6  -5   8        6.70        7.84      0.44 o 
  -9  -4   8       16.86       14.93      0.98 o 
  -8  -4   8       90.50       93.16      1.65 o 
  -7  -4   8        8.38        8.53      0.41 o 
  -6  -4   8       49.30       51.00      1.69 o 
  -5  -4   8       26.91       26.30      1.32 o 
  -4  -4   8       36.31       37.73      0.99 o 
  -3  -4   8      153.21      155.84      2.77 o 
  -2  -4   8      533.70      513.31      8.64 o 
  -1  -4   8      148.72      158.00      2.67 o 
   0  -4   8      389.84      379.63      5.67 o 
   1  -4   8       49.64       52.35      1.27 o 
   2  -4   8        3.63        3.38      0.37 o 
   3  -4   8       10.57       10.18      0.74 o 
   4  -4   8       70.29       73.28      2.47 o 
   5  -4   8       35.20       32.97      1.40 o 
   6  -4   8        3.31        4.48      0.43 o 
 -10  -3   8       23.77       22.93      1.15 o 
  -9  -3   8        7.13        6.17      0.43 o 
  -8  -3   8       66.10       61.09      1.99 o 
  -7  -3   8      134.97      135.77      2.38 o 
  -6  -3   8       17.90       15.97      0.62 o 
  -5  -3   8      100.89      105.95      2.23 o 
  -4  -3   8       11.06        9.16      0.41 o 
  -3  -3   8      120.64      115.48      1.78 o 
  -2  -3   8       42.31       40.22      0.88 o 
  -1  -3   8       15.30       15.72      0.47 o 
   0  -3   8      124.65      117.80      1.81 o 
   1  -3   8       49.97       42.78      1.14 o 
   2  -3   8      134.78      120.19      3.71 o 
   3  -3   8       10.35        7.80      0.67 o 
   4  -3   8      137.36      132.85      4.05 o 
 -10  -2   8       59.72       73.61      1.57 o 
  -9  -2   8        1.71        1.34      0.27 o 
  -8  -2   8       14.74       16.46      0.47 o 
  -7  -2   8       72.62       72.53      1.27 o 
  -6  -2   8       34.71       33.82      1.08 o 
  -5  -2   8       19.78       23.17      0.88 o 
  -4  -2   8       24.19       20.93      0.69 o 
  -3  -2   8      195.04      173.18      2.54 o 
  -2  -2   8        1.31        1.52      0.23 o 
  -1  -2   8      507.72      479.51     10.09 o 
   0  -2   8       90.74       82.26      3.19 o 
   1  -2   8      766.24      710.71     13.82 o 
   2  -2   8      351.27      369.30      9.87 o 
   3  -2   8      110.62      108.08      3.49 o 
   4  -2   8       24.06       20.05      1.12 o 
   5  -2   8      115.14      116.52      3.46 o 
   6  -2   8        0.89        1.11      0.40 o 
   7  -2   8       49.00       49.03      2.16 o 
 -10  -1   8       12.23       12.22      0.54 o 
  -9  -1   8       25.20       23.34      0.69 o 
  -8  -1   8       50.99       52.22      2.19 o 
  -7  -1   8       57.20       55.37      1.52 o 
  -6  -1   8       22.70       22.85      0.61 o 
  -5  -1   8      109.44      104.78      1.89 o 
  -4  -1   8       42.88       46.68      1.16 o 
  -3  -1   8      136.31      137.04      3.05 o 
  -2  -1   8       36.90       34.64      2.86 o 
  -1  -1   8       62.50       62.14      1.53 o 
   0  -1   8      260.44      241.07      6.96 o 
   1  -1   8      341.96      314.90     10.45 o 
   2  -1   8      107.09       92.45      1.71 o 
   3  -1   8       87.28       95.76      2.02 o 
   4  -1   8       72.59       61.77      1.69 o 
   5  -1   8       14.79       10.08      0.64 o 
   6  -1   8        9.91       11.92      0.64 o 
   7  -1   8        9.97       12.54      0.53 o 
   8  -1   8       42.71       43.33      1.88 o 
 -10   0   8        0.64        0.57      0.35 o 
  -9   0   8        0.70        2.83      0.54 o 
  -8   0   8       77.29       88.68      2.28 o 
  -7   0   8       13.09       11.34      0.39 o 
  -6   0   8        4.33        6.45      0.38 o 
  -5   0   8      450.63      437.20     14.04 o 
  -4   0   8      291.82      288.41      5.94 o 
  -3   0   8       16.21       13.69      0.99 o 
  -2   0   8        1.85        2.13      0.27 o 
  -1   0   8       32.97       32.39      1.64 o 
   0   0   8       14.62       14.67      0.61 o 
   1   0   8       36.48       30.41      0.79 o 
   2   0   8       16.59       18.66      0.95 o 
   3   0   8       50.74       41.72      0.92 o 
   4   0   8        1.46        4.03      2.16 o 
   5   0   8       32.88       37.76      0.74 o 
   6   0   8       36.49       40.40      1.20 o 
   7   0   8        7.13        9.48      0.56 o 
   8   0   8       18.08       20.74      0.81 o 
  -9   1   8       24.90       24.13      1.28 o 
  -8   1   8       51.06       52.81      1.35 o 
  -7   1   8       57.60       55.09      1.49 o 
  -6   1   8       22.95       22.58      0.85 o 
  -5   1   8      109.47      103.77      1.97 o 
  -4   1   8       42.68       44.88      1.01 o 
  -3   1   8      134.93      139.89      3.23 o 
  -2   1   8       36.27       32.39      1.25 o 
  -1   1   8       63.60       63.34      2.10 o 
   0   1   8      260.56      239.66      5.49 o 
   1   1   8      340.90      312.74      7.06 o 
   2   1   8      109.29       93.86      1.55 o 
   3   1   8       85.22       93.68      1.78 o 
   4   1   8       73.84       62.02      1.29 o 
   5   1   8       14.87       11.33      0.43 o 
   6   1   8        9.67       11.50      0.37 o 
   7   1   8        9.92       12.31      0.39 o 
   8   1   8       42.43       47.15      1.67 o 
  -9   2   8        1.86        1.78      0.21 o 
  -8   2   8       14.78       16.71      1.05 o 
  -7   2   8       72.50       71.52      1.90 o 
  -6   2   8       34.09       33.85      0.85 o 
  -5   2   8       19.83       24.22      1.19 o 
  -4   2   8       24.47       21.89      1.50 o 
  -3   2   8      195.42      185.93      5.49 o 
  -2   2   8        1.32        1.13      0.24 o 
  -1   2   8      505.08      496.22     14.36 o 
   0   2   8       89.36       87.80      3.52 o 
   1   2   8      765.27      694.03     21.38 o 
   2   2   8      351.61      333.38      9.52 o 
   3   2   8      110.90      101.07      2.19 o 
   4   2   8       24.22       19.19      0.62 o 
   5   2   8      115.76      114.35      2.07 o 
   6   2   8        0.95        1.34      0.16 o 
   7   2   8       48.81       52.40      0.77 o 
   8   2   8       12.76       17.75      0.91 o 
  -9   3   8        7.11        7.44      0.47 o 
  -8   3   8       65.66       62.67      3.88 o 
  -7   3   8      134.64      138.29      2.97 o 
  -6   3   8       17.76       15.60      0.61 o 
  -5   3   8      100.40      112.26      3.57 o 
  -4   3   8       10.75        8.30      0.60 o 
  -3   3   8      119.25      119.07      3.84 o 
  -2   3   8       41.86       42.99      1.64 o 
  -1   3   8       15.53       16.04      0.84 o 
   0   3   8      124.80      122.92      3.91 o 
   1   3   8       49.47       44.42      1.70 o 
   4   3   8      137.08      131.39      2.68 o 
   5   3   8        4.50        4.29      0.32 o 
   6   3   8       22.53       22.20      0.60 o 
   7   3   8        4.25        3.75      0.20 o 
  -9   4   8       17.01       14.76      0.63 o 
  -8   4   8       91.04      100.57      2.91 o 
  -7   4   8        8.55        8.73      0.41 o 
  -6   4   8       49.36       48.56      1.83 o 
  -5   4   8       26.73       25.74      1.17 o 
  -4   4   8       36.66       38.67      1.57 o 
  -3   4   8      154.15      158.22      5.03 o 
  -2   4   8      535.64      511.42     15.27 o 
  -1   4   8      150.27      157.32      5.03 o 
   0   4   8      388.98      376.32     11.38 o 
   1   4   8       48.12       52.46      1.98 o 
   5   4   8       35.56       36.77      0.96 o 
   6   4   8        3.32        4.66      0.62 o 
   7   4   8       23.68       31.40      0.71 o 
  -8   5   8        2.17        2.53      0.30 o 
  -7   5   8       33.48       37.30      1.38 o 
  -6   5   8       19.36       21.52      0.95 o 
  -5   5   8       27.20       24.05      1.08 o 
  -4   5   8        5.20        4.66      0.44 o 
  -3   5   8       42.35       40.94      1.66 o 
  -2   5   8       95.58       96.82      3.26 o 
  -1   5   8       33.79       31.55      1.35 o 
   0   5   8       76.70       68.45      2.52 o 
   1   5   8      108.93      112.09      3.73 o 
   6   5   8        6.29        6.85      0.32 o 
  -4   6   8       16.15       13.38      0.72 o 
  -3   6   8       35.26       33.65      1.38 o 
  -2   6   8       34.20       29.02      1.22 o 
  -5  -6   9      130.24      126.84      2.11 o 
  -4  -6   9       18.20       19.50      0.47 o 
  -3  -6   9       17.02       16.51      0.44 o 
  -2  -6   9       26.93       27.43      0.90 o 
  -1  -6   9       40.65       40.67      0.98 o 
   0  -6   9       22.53       23.21      0.82 o 
   1  -6   9       18.90       16.89      0.65 o 
   2  -6   9       25.56       25.44      0.85 o 
   3  -6   9       22.98       24.96      0.78 o 
  -7  -5   9       58.58       55.13      0.98 o 
  -6  -5   9        1.66        1.70      0.27 o 
  -5  -5   9        1.44        1.36      0.21 o 
  -4  -5   9        7.65        6.62      0.35 o 
  -3  -5   9       57.25       59.86      1.39 o 
  -2  -5   9       31.45       28.59      0.85 o 
  -1  -5   9       48.91       50.45      1.70 o 
   0  -5   9       91.03       91.17      1.62 o 
   1  -5   9       39.41       39.49      1.45 o 
   2  -5   9        2.89        3.38      0.40 o 
   3  -5   9        4.15        4.33      0.40 o 
   4  -5   9       70.30       73.50      2.20 o 
   5  -5   9       94.63      109.57      2.99 o 
  -8  -4   9       20.13       18.51      0.83 o 
  -7  -4   9       33.91       35.66      0.82 o 
  -6  -4   9       19.09       17.54      1.00 o 
  -5  -4   9       57.29       64.48      2.50 o 
  -4  -4   9      203.24      215.03      6.43 o 
  -3  -4   9      205.29      214.06      3.93 o 
  -2  -4   9      103.37      103.07      2.20 o 
  -1  -4   9        4.24        4.80      0.85 o 
   0  -4   9      105.05      104.78      1.87 o 
   1  -4   9       28.80       32.39      1.37 o 
   2  -4   9      212.86      218.95      6.09 o 
   3  -4   9        2.62        3.80      0.48 o 
   4  -4   9       75.88       80.82      2.55 o 
   5  -4   9        7.89        6.14      0.50 o 
  -9  -3   9        3.55        2.61      0.32 o 
  -8  -3   9       16.25       10.97      0.42 o 
  -7  -3   9        1.21        2.67      0.31 o 
  -6  -3   9       45.34       44.71      1.21 o 
  -5  -3   9       48.78       50.51      3.00 o 
  -4  -3   9       94.81       96.46      2.13 o 
  -3  -3   9      127.11      131.97      2.70 o 
  -2  -3   9      312.69      319.17      4.75 o 
  -1  -3   9       66.55       59.50      1.52 o 
   0  -3   9      320.10      305.23      8.34 o 
   1  -3   9        7.26        8.27      0.68 o 
   2  -3   9        8.79        7.97      0.68 o 
   3  -3   9       16.33       17.25      1.00 o 
  -9  -2   9       12.96        7.75      0.55 o 
  -8  -2   9        8.39        9.89      0.70 o 
  -7  -2   9       18.04       20.09      0.70 o 
  -6  -2   9       18.31       18.44      0.73 o 
  -5  -2   9       54.81       52.00      1.39 o 
  -4  -2   9       62.93       63.07      1.59 o 
  -3  -2   9      141.13      141.60      3.63 o 
  -2  -2   9      181.78      167.95      5.20 o 
  -1  -2   9      169.65      161.41      4.92 o 
   0  -2   9       43.16       43.80      1.83 o 
   1  -2   9      550.80      526.47     13.99 o 
   2  -2   9       54.70       54.87      2.14 o 
   3  -2   9      127.14      119.57      3.65 o 
   4  -2   9       39.57       36.32      1.40 o 
 -10  -1   9        2.55        3.21      0.35 o 
  -9  -1   9       29.45       34.18      0.86 o 
  -8  -1   9       24.25       23.39      0.79 o 
  -7  -1   9       48.76       58.06      1.50 o 
  -6  -1   9       16.57       16.67      0.57 o 
  -5  -1   9       14.92       15.85      0.43 o 
  -4  -1   9        3.53        2.99      0.27 o 
  -3  -1   9        0.68        0.57      0.15 o 
  -2  -1   9      254.74      238.01      4.94 o 
  -1  -1   9      231.69      232.85      4.05 o 
   0  -1   9      117.24      104.80      1.88 o 
   1  -1   9       18.90       23.57      0.63 o 
   2  -1   9       53.61       43.78      1.51 o 
   3  -1   9       22.70       23.49      0.85 o 
   4  -1   9       12.73       19.06      1.20 o 
   5  -1   9       47.55       49.92      1.98 o 
   6  -1   9       13.51       16.26      0.75 o 
 -10   0   9        4.94        7.00      0.39 o 
  -9   0   9        8.89        6.60      0.43 o 
  -8   0   9      215.12      223.99      8.15 o 
  -7   0   9       61.62       52.79      1.09 o 
  -6   0   9       14.27       18.32      0.59 o 
  -5   0   9       18.02       15.97      0.45 o 
  -4   0   9       22.30       21.66      0.51 o 
  -3   0   9      223.63      213.83      3.43 o 
  -2   0   9       56.28       58.27      1.59 o 
  -1   0   9        4.94        3.65      0.26 o 
   0   0   9       34.01       33.40      1.08 o 
   1   0   9       28.08       28.33      0.72 o 
   2   0   9       47.43       43.04      0.93 o 
   3   0   9       89.73       82.00      1.34 o 
   4   0   9       11.81       13.83      0.48 o 
   5   0   9        2.37        2.34      0.29 o 
   6   0   9        2.43        3.40      0.38 o 
   7   0   9        7.73        7.65      0.40 o 
 -10   1   9        2.53        3.17      0.26 o 
  -9   1   9       29.55       32.56      1.51 o 
  -8   1   9       24.42       22.26      1.86 o 
  -7   1   9       48.45       55.93      1.40 o 
  -6   1   9       16.25       16.49      0.65 o 
  -5   1   9       14.61       16.34      0.67 o 
  -4   1   9        3.43        2.65      0.32 o 
  -3   1   9        0.63        0.21      0.17 o 
  -2   1   9      258.30      233.26      3.80 o 
  -1   1   9      233.43      229.96      3.75 o 
   0   1   9      117.07      101.97      1.89 o 
   1   1   9       18.57       22.29      0.93 o 
   2   1   9       53.39       43.54      1.00 o 
   3   1   9       23.26       23.81      0.67 o 
   4   1   9       12.38       18.20      0.55 o 
   5   1   9       47.49       50.45      0.79 o 
   6   1   9       13.65       13.75      0.60 o 
   7   1   9       62.77       70.96      4.68 o 
  -9   2   9       13.14        8.98      0.73 o 
  -8   2   9        8.68        8.86      0.71 o 
  -7   2   9       17.88       20.41      0.74 o 
  -6   2   9       18.33       17.64      0.73 o 
  -5   2   9       54.40       49.92      1.10 o 
  -4   2   9       62.79       61.02      1.50 o 
  -3   2   9      139.25      141.81      4.13 o 
  -2   2   9      180.57      169.45      6.53 o 
  -1   2   9      169.58      154.16      4.61 o 
   0   2   9       42.76       36.61      1.53 o 
   1   2   9      548.96      511.13     15.04 o 
   2   2   9       55.49       54.43      1.18 o 
   3   2   9      126.57      113.69      2.08 o 
   4   2   9       39.46       37.23      0.88 o 
   5   2   9        7.26        7.68      0.38 o 
   6   2   9       47.73       50.89      0.86 o 
   7   2   9      151.86      161.55      4.70 o 
  -8   3   9       15.93       11.94      0.59 o 
  -7   3   9        1.08        2.86      0.31 o 
  -6   3   9       44.92       45.32      1.23 o 
  -5   3   9       48.71       48.57      1.26 o 
  -4   3   9       94.32       96.58      3.11 o 
  -3   3   9      126.46      131.97      4.69 o 
  -2   3   9      311.19      335.33      9.76 o 
  -1   3   9       66.59       66.34      2.23 o 
   1   3   9        7.50        7.80      0.65 o 
   2   3   9        8.90        8.86      0.65 o 
   3   3   9       16.46       19.08      0.87 o 
   4   3   9        3.02        2.64      0.25 o 
   5   3   9       21.86       21.58      0.58 o 
   6   3   9       27.98       31.74      0.94 o 
  -8   4   9       20.21       21.61      0.78 o 
  -7   4   9       34.11       38.43      1.34 o 
  -6   4   9       19.42       19.82      0.60 o 
  -5   4   9       58.10       61.34      1.52 o 
  -4   4   9      205.95      214.42      6.56 o 
  -3   4   9      205.91      205.83      6.50 o 
  -2   4   9      102.67      102.86      3.41 o 
  -1   4   9        4.25        4.68      0.43 o 
   0   4   9      105.96      103.82      3.45 o 
   3   4   9        2.51        3.18      0.43 o 
   4   4   9       75.52       80.78      1.71 o 
   5   4   9        8.11        7.37      0.33 o 
   6   4   9       68.13       77.59      1.19 o 
  -7   5   9       58.42       57.83      1.73 o 
  -6   5   9        1.57        2.21      0.31 o 
  -5   5   9        1.34        1.53      0.23 o 
  -4   5   9        7.54        6.54      0.44 o 
  -3   5   9       57.30       60.44      2.11 o 
  -2   5   9       31.47       27.24      1.16 o 
  -1   5   9       49.11       48.69      1.81 o 
   4   5   9       69.54       73.33      2.25 o 
  -6  -5  10       87.64       89.88      1.65 o 
  -5  -5  10       25.93       24.88      0.65 o 
  -4  -5  10       25.16       26.14      0.71 o 
  -3  -5  10       18.59       17.05      0.56 o 
  -2  -5  10       15.85       18.19      0.59 o 
  -1  -5  10       43.46       44.80      1.04 o 
   0  -5  10       30.95       31.27      1.13 o 
   1  -5  10       71.72       76.71      2.26 o 
   2  -5  10       80.15       90.95      2.62 o 
   3  -5  10       96.16      102.75      2.85 o 
  -7  -4  10        1.75        2.15      0.47 o 
  -6  -4  10       68.44       76.30      1.61 o 
  -5  -4  10       25.01       23.70      0.75 o 
  -4  -4  10      108.67      104.40      2.19 o 
  -3  -4  10       73.57       76.89      2.83 o 
  -2  -4  10      174.12      173.61      3.25 o 
  -1  -4  10       29.83       27.62      0.84 o 
   0  -4  10        7.30        7.68      0.57 o 
   1  -4  10       66.35       68.95      2.23 o 
   2  -4  10       12.09       11.78      0.69 o 
   3  -4  10        5.20        4.87      0.45 o 
   4  -4  10       31.11       36.04      1.29 o 
  -8  -3  10       22.22       19.85      0.81 o 
  -7  -3  10       51.94       63.66      1.92 o 
  -6  -3  10       31.65       31.42      2.31 o 
  -5  -3  10       72.31       72.16      3.19 o 
  -4  -3  10       82.12       87.27      1.92 o 
  -3  -3  10       59.25       57.76      1.44 o 
  -2  -3  10       71.09       68.78      1.63 o 
  -1  -3  10       60.13       56.19      2.09 o 
   0  -3  10        0.74        0.56      0.25 o 
   1  -3  10        2.84        2.67      0.44 o 
   2  -3  10        1.75        2.14      0.40 o 
  -9  -2  10       67.19       65.37      1.71 o 
  -8  -2  10        0.57        0.52      0.26 o 
  -7  -2  10       49.64       50.48      1.66 o 
  -6  -2  10       11.39       14.82      0.57 o 
  -5  -2  10       34.16       37.42      1.07 o 
  -4  -2  10       26.90       23.93      0.85 o 
  -3  -2  10      236.65      225.48      8.64 o 
  -2  -2  10      152.29      159.28      4.74 o 
  -1  -2  10      409.42      404.58     11.16 o 
   0  -2  10       37.29       37.83      1.63 o 
   1  -2  10       12.43       14.39      0.90 o 
   2  -2  10        2.26        3.10      0.44 o 
  -9  -1  10       86.96       81.68      2.13 o 
  -8  -1  10        2.27        5.13      0.32 o 
  -7  -1  10       30.71       39.83      1.06 o 
  -6  -1  10       13.06       13.22      0.63 o 
  -5  -1  10       30.77       29.55      1.00 o 
  -4  -1  10      158.79      156.67      2.70 o 
  -3  -1  10       29.75       32.39      1.09 o 
  -2  -1  10       25.01       25.79      0.64 o 
  -1  -1  10      144.43      144.19      2.61 o 
   0  -1  10       74.47       62.92      1.81 o 
   1  -1  10       82.14       79.25      2.03 o 
   2  -1  10      116.71      112.93      3.78 o 
   3  -1  10       13.94       15.47      1.02 o 
   4  -1  10       17.51       18.81      1.02 o 
  -9   0  10        0.97        2.02      0.21 o 
  -8   0  10       55.92       63.96      1.45 o 
  -7   0  10       31.66       27.68      0.70 o 
  -6   0  10        0.09        0.63      0.14 o 
  -5   0  10       11.74        9.53      0.36 o 
  -4   0  10        2.52        2.77      0.27 o 
  -3   0  10        0.23        1.44      0.27 o 
  -2   0  10        7.35        5.61      0.40 o 
  -1   0  10       43.52       37.68      0.80 o 
   0   0  10       44.45       50.98      1.55 o 
   1   0  10      159.80      150.81      4.01 o 
   2   0  10       12.45       14.25      0.67 o 
   3   0  10      118.41      119.08      2.04 o 
   4   0  10       11.00       10.64      0.88 o 
   5   0  10       33.91       35.67      1.52 o 
   6   0  10       12.12       11.52      0.59 o 
  -9   1  10       86.52       84.73      2.60 o 
  -8   1  10        2.26        4.23      0.37 o 
  -7   1  10       30.69       36.82      0.71 o 
  -6   1  10       12.58       13.36      0.64 o 
  -5   1  10       29.85       29.75      0.80 o 
  -4   1  10      161.44      163.47      2.67 o 
  -3   1  10       30.18       32.97      0.79 o 
  -2   1  10       25.04       25.91      0.69 o 
  -1   1  10      143.44      143.16      2.46 o 
   0   1  10       74.32       64.99      1.29 o 
   1   1  10       82.42       83.10      1.54 o 
   2   1  10      117.01      111.19      1.95 o 
   3   1  10       14.00       15.30      0.45 o 
   4   1  10       17.56       17.87      0.52 o 
   5   1  10       21.47       26.77      1.35 o 
   6   1  10      121.87      136.64      4.01 o 
  -8   2  10        0.61        0.65      0.14 o 
  -7   2  10       49.26       48.81      1.32 o 
  -6   2  10       11.73       15.17      0.57 o 
  -5   2  10       34.18       38.17      1.11 o 
  -4   2  10       27.21       23.89      0.66 o 
  -3   2  10      234.31      223.99      3.65 o 
  -2   2  10      151.61      153.34      2.64 o 
  -1   2  10      409.24      409.75      6.30 o 
   0   2  10       37.47       37.38      0.90 o 
   1   2  10       12.62       13.53      0.49 o 
   2   2  10        2.15        2.38      0.24 o 
   3   2  10        1.09        1.15      0.17 o 
   4   2  10       68.98       79.14      1.41 o 
   5   2  10        2.30        3.54      0.41 o 
   6   2  10       76.64       87.63      2.76 o 
  -8   3  10       22.29       20.28      0.68 o 
  -7   3  10       51.87       67.61      1.94 o 
  -6   3  10       31.32       30.78      0.93 o 
  -5   3  10       71.60       73.25      2.31 o 
  -4   3  10       81.80       86.40      2.73 o 
  -3   3  10       59.32       57.10      1.99 o 
  -2   3  10       71.06       72.14      2.35 o 
  -1   3  10       60.28       58.53      2.01 o 
   0   3  10        0.77        1.29      0.54 o 
   1   3  10        2.68        2.67      0.36 o 
   2   3  10        1.86        2.42      0.38 o 
   3   3  10       15.65       15.61      0.49 o 
   4   3  10       15.11       14.69      0.43 o 
   5   3  10       11.95       13.21      0.38 o 
  -7   4  10        1.95        2.45      0.18 o 
  -6   4  10       69.12       78.03      2.30 o 
  -5   4  10       25.10       26.71      1.03 o 
  -4   4  10      109.56      102.60      2.23 o 
  -3   4  10       73.28       76.18      1.75 o 
  -2   4  10      174.82      176.28      4.98 o 
  -1   4  10       30.54       28.32      1.17 o 
   0   4  10        7.08        7.56      0.57 o 
   1   4  10       66.47       65.75      2.19 o 
   2   4  10       11.89       11.28      0.67 o 
   3   4  10        5.25        6.33      0.32 o 
   4   4  10       30.96       38.11      1.16 o 
  -6   5  10       87.39       93.66      2.55 o 
  -5   5  10       25.66       25.26      0.94 o 
  -4   5  10       25.56       25.65      1.01 o 
  -3   5  10       18.52       17.69      0.81 o 
  -2   5  10       16.04       18.32      0.85 o 
  -1   5  10       43.02       44.22      1.55 o 
   0   5  10       31.39       28.90      1.14 o 
   1   5  10       71.23       74.79      2.33 o 
   2   5  10       80.48       92.35      2.71 o 
   3   5  10       97.17      103.84      2.93 o 
  -3  -5  11        7.08        7.56      0.39 o 
  -2  -5  11        7.43        6.24      0.36 o 
  -1  -5  11       21.70       21.66      0.79 o 
   0  -5  11       62.53       61.67      1.82 o 
  -5  -4  11      119.90      114.79      2.12 o 
  -4  -4  11        5.76        5.76      0.32 o 
  -3  -4  11       23.17       24.65      0.97 o 
  -2  -4  11       26.52       26.04      0.73 o 
   0  -4  11       31.10       33.17      1.28 o 
   1  -4  11       54.02       59.33      1.87 o 
   2  -4  11       76.50       81.99      2.45 o 
  -7  -3  11       12.69       10.56      0.54 o 
  -6  -3  11       47.98       55.04      1.63 o 
  -5  -3  11      118.05      123.28      3.14 o 
  -4  -3  11       82.21       87.34      2.38 o 
  -3  -3  11        7.99        6.35      0.39 o 
  -2  -3  11      142.18      145.95      4.32 o 
  -1  -3  11       19.61       16.16      0.86 o 
   0  -3  11       16.12       14.66      0.82 o 
   1  -3  11       51.11       50.01      1.81 o 
  -7  -2  11       13.68       15.37      0.72 o 
  -6  -2  11       53.71       61.09      1.85 o 
  -5  -2  11      118.59      119.06      3.08 o 
  -4  -2  11      120.17      129.17      3.33 o 
  -3  -2  11       76.26       74.85      2.36 o 
  -2  -2  11       18.08       19.84      0.92 o 
  -1  -2  11       23.21       21.50      0.99 o 
   0  -2  11       16.18       16.93      0.81 o 
  -7  -1  11       17.62       21.52      0.90 o 
  -6  -1  11        5.73        7.20      0.41 o 
  -5  -1  11        9.27        8.13      0.56 o 
  -4  -1  11       39.34       47.61      1.95 o 
  -3  -1  11       22.61       21.35      1.21 o 
  -2  -1  11       12.38       12.39      0.93 o 
  -1  -1  11       27.70       27.05      1.40 o 
   0  -1  11        3.03        3.64      0.58 o 
   1  -1  11        0.32        0.64      0.32 o 
   2  -1  11       20.52       19.93      1.05 o 
   3  -1  11        9.64       11.92      0.70 o 
  -8   0  11       22.96       32.51      0.77 o 
  -7   0  11        0.60        0.16      0.16 o 
  -6   0  11        3.49        3.34      0.34 o 
  -5   0  11       18.00       13.58      0.59 o 
  -4   0  11        0.15        0.03      0.11 o 
  -3   0  11       98.11       87.95      1.61 o 
  -2   0  11       38.27       42.83      1.05 o 
  -1   0  11        0.13        0.33      0.20 o 
   0   0  11        7.19        6.36      0.31 o 
   1   0  11       25.75       25.92      0.61 o 
   2   0  11        6.71        6.76      0.71 o 
   3   0  11        0.00        0.38      0.28 o 
   4   0  11      121.05      134.63      3.99 o 
  -8   1  11        0.29        1.18      0.27 o 
  -7   1  11       17.06       20.89      0.66 o 
  -6   1  11        5.82        7.50      0.30 o 
  -5   1  11        9.22        8.40      0.73 o 
  -4   1  11       39.74       47.10      1.21 o 
  -3   1  11       21.75       20.11      0.72 o 
  -2   1  11       12.05       11.69      0.53 o 
  -1   1  11       27.72       26.77      0.62 o 
   0   1  11        3.00        2.85      0.31 o 
   1   1  11        0.28        0.56      0.16 o 
   2   1  11       21.05       19.56      0.55 o 
   3   1  11        9.65       12.65      0.57 o 
   4   1  11        1.95        3.54      0.50 o 
   5   1  11       57.23       75.25      2.32 o 
  -7   2  11       13.85       15.21      0.88 o 
  -6   2  11       52.74       64.49      1.74 o 
  -5   2  11      117.39      118.68      1.98 o 
  -4   2  11      119.98      128.22      2.62 o 
  -3   2  11       76.05       76.12      1.40 o 
  -2   2  11       18.38       17.73      0.52 o 
  -1   2  11       23.50       22.99      0.60 o 
   0   2  11       15.80       18.15      0.52 o 
   1   2  11       11.86       12.97      0.42 o 
   2   2  11       33.79       38.18      1.12 o 
   3   2  11       21.65       20.01      0.61 o 
  -6   3  11       47.91       55.16      1.54 o 
  -5   3  11      117.65      126.13      2.34 o 
  -4   3  11       81.96       84.22      1.50 o 
  -3   3  11        8.09        6.44      0.30 o 
  -2   3  11      142.35      152.50      3.50 o 
  -1   3  11       20.04       16.23      0.91 o 
   0   3  11       16.09       14.72      0.46 o 
   1   3  11       51.02       52.99      1.13 o 
   2   3  11       40.34       45.51      1.02 o 
   3   3  11       34.34       35.34      0.78 o 
  -5   4  11      119.95      118.68      2.14 o 
  -4   4  11        5.51        5.87      0.28 o 
  -3   4  11       23.41       23.61      0.90 o 
  -2   4  11       26.89       28.03      1.06 o 
  -1   4  11       24.96       26.89      1.01 o 
   0   4  11       31.20       36.33      0.86 o 
   1   4  11       53.83       59.25      1.25 o 
   2   4  11       76.55       86.37      2.42 o 
   3   4  11       44.83       47.29      1.36 o 
  -3   5  11        6.91        8.69      0.42 o 
  -2   5  11        7.46        6.63      0.38 o 
  -1   5  11       21.58       22.02      0.82 o 
   0   5  11       63.39       66.14      1.89 o 
  -3  -3  12        2.96        3.62      0.35 o 
  -2  -3  12        2.26        3.16      0.36 o 
  -1  -3  12        2.79        2.97      0.36 o 
  -4  -1  12        4.91        6.05      0.47 o 
  -3  -1  12       16.88       18.29      0.87 o 
  -2  -1  12       94.28       94.10      2.93 o 
  -1  -1  12       16.51       14.27      0.79 o 
   0  -1  12       36.29       39.56      1.45 o 
   1  -1  12        5.86        5.58      0.41 o 
  -6   0  12       22.95       29.69      1.13 o 
  -5   0  12        0.57        1.61      0.35 o 
  -4   0  12        8.42        7.53      0.66 o 
  -3   0  12        1.94        2.80      0.47 o 
  -2   0  12       12.37       13.03      0.89 o 
  -1   0  12        1.71        1.51      0.38 o 
   0   0  12        7.34        5.90      0.60 o 
   1   0  12       39.99       43.97      1.70 o 
   2   0  12       12.56       11.96      0.71 o 
   3   0  12        4.16        5.48      0.38 o 
  -6   1  12       59.46       66.37      2.19 o 
  -5   1  12       37.05       42.85      1.70 o 
  -4   1  12        4.85        5.93      0.63 o 
  -3   1  12       16.85       15.58      0.44 o 
  -2   1  12       94.58       93.93      1.63 o 
  -1   1  12       16.21       13.33      0.40 o 
   0   1  12       36.52       39.18      0.78 o 
   1   1  12        5.69        4.77      0.59 o 
   2   1  12       28.47       24.10      1.13 o 
   3   1  12       96.13      105.01      3.13 o 
  -5   2  12       93.24       82.35      1.60 o 
  -4   2  12       33.20       29.70      0.93 o 
  -3   2  12       31.20       34.93      1.10 o 
  -2   2  12       13.99       14.13      0.62 o 
  -1   2  12       51.31       58.27      1.64 o 
   0   2  12        0.06        0.75      0.19 o 
   1   2  12       91.10      100.41      1.95 o 
  -4   3  12       31.53       35.80      1.05 o 
  -3   3  12        2.92        4.28      0.31 o 
  -2   3  12        2.10        2.85      0.29 o 
  -1   3  12        3.02        3.79      0.31 o 
   0   3  12        1.58        1.70      0.23 o 
   1   3  12        1.19        1.52      0.20 o 
  -3   0  13        0.62        0.93      0.21 o 
  -2   0  13       18.10       16.74      0.73 o 
  -1   0  13       44.68       47.65      1.51 o 
  -3   1  13        5.85        5.06      0.44 o 
  -2   1  13       18.93       21.03      0.94 o 
  -1   1  13       13.04       14.21      0.73 o 
   0   1  13       30.85       35.16      1.26 o 
                                                 
